# Supplementary material for: Synthetic ALSPAC longitudinal datasets for the Big Data VR project
Source: Wellcome Open Res. 2017 Aug 30;2:74. [Version 1] doi: 10.12688/wellcomeopenres.12441.1 (PMC5605951; doi:10.12688/wellcomeopenres.12441.1)
Supplement: Supplementary file 1 [file wellcomeopenres-2-13472-s0000.tgz › 1160afc2-24d2-43f0-9a3c-8fb9df779af0.csv]

	Variable	Mean of real ALSPAC data	Mean of simulated data 1	Mean of simulated data 2	Mean of simulated data 3
1	sex	1.52981795354677	1.51967741935484	1.51781935483871	1.51731677419355
2	age.7	89.8750784682988	89.8598578699836	89.8763776444749	89.8796473907707
3	height.7	125.83948524796	125.83948524796	125.83948524796	125.83948524796
4	height.sit.7	67.9600125549278	67.9600125549278	67.9600125549278	67.9600125549278
5	waist.7	55.9480853735091	55.9480853735091	55.9480853735091	55.9480853735091
6	hip.7	65.1564344005022	65.1564344005022	65.1564344005022	65.1564344005022
7	weight.7	25.4940991839297	25.4940991839297	25.4940991839297	25.4940991839297
8	sbp.7	98.0608913998744	98.0608913998744	98.0608913998744	98.0608913998744
9	dbp.7	56.1161330822348	56.1161330822348	56.1161330822348	56.1161330822348
10	pulse.7	83.2159447583176	83.2159447583176	83.2159447583176	83.2159447583176
11	bmi.7	16.0204351033899	16.0158521660327	16.015743904492	16.0157957953696
12	age.8	103.094161958569	103.100366685542	103.093158471093	103.09265887369
13	height.8	132.431387319523	132.431387319523	132.431387319523	132.431387319523
14	weight.8	29.8390458254865	29.8390458254865	29.8390458254865	29.8390458254865
15	age.9	117.412429378531	117.393933631913	117.411863414429	117.412727962986
16	height.9	139.272002510986	139.272002510986	139.272002510986	139.272002510986
17	height.sit.9	73.1114877589454	73.1114877589454	73.1114877589454	73.1114877589454
18	waist.9	62.024670433145	62.024670433145	62.024670433145	62.024670433145
19	hip.9	73.1064657878217	73.1064657878217	73.1064657878217	73.1064657878217
20	weight.9	33.9213433772756	33.9213433772756	33.9213433772756	33.9213433772756
21	sbp.9	101.597614563716	101.597614563716	101.597614563716	101.597614563716
22	dbp.9	57.0197740112994	57.0197740112994	57.0197740112994	57.0197740112994
23	pulse.9	79.4833647206529	79.4833647206529	79.4833647206529	79.4833647206529
24	bmi.9	17.3874877247341	17.3838878915424	17.383932249776	17.3839300165678
25	age.10	126.776522284997	126.779316805849	126.778959443842	126.774185822895
26	height.10	143.737350910232	143.737350910232	143.737350910232	143.737350910232
27	height.sit.10	75.2432517263026	75.2432517263026	75.2432517263026	75.2432517263026
28	waist.10	64.4844318895166	64.4844318895166	64.4844318895166	64.4844318895166
29	weight.10	37.1618957940992	37.1618957940992	37.1618957940992	37.1618957940992
30	sbp.10	103.358443188952	103.358443188952	103.358443188952	103.358443188952
31	dbp.10	59.5166352793471	59.5166352793471	59.5166352793471	59.5166352793471
32	bmi.10	17.8747502167622	17.8703328084133	17.8704051255281	17.8704351340917
33	age.11	140.170119271814	140.138081656361	140.170251551357	140.168820167538
34	height.11	150.778468298807	150.778468298807	150.778468298807	150.778468298807
35	height.sit.11	78.0870056497175	78.0870056497175	78.0870056497175	78.0870056497175
36	waist.11	67.2141870684244	67.2141870684244	67.2141870684244	67.2141870684244
37	hip.11	80.642498430634	80.642498430634	80.642498430634	80.642498430634
38	weight.11	42.7210295040803	42.7210295040803	42.7210295040803	42.7210295040803
39	sbp.11	104.817639673572	104.817639673572	104.817639673572	104.817639673572
40	dbp.11	58.4943502824859	58.4943502824859	58.4943502824859	58.4943502824859
41	pulse.11	76.064344005022	76.064344005022	76.064344005022	76.064344005022
42	bmi.11	18.6647774098839	18.6607615095298	18.660617895575	18.6607253860463
43	age.12	153.168863779033	153.167231761331	153.166712773502	153.168497374375
44	height.12	157.478782172002	157.478782172003	157.478782172003	157.478782172003
45	height.sit.12	81.2758317639674	81.2758317639674	81.2758317639674	81.2758317639674
46	waist.12	69.7308223477715	69.7308223477715	69.7308223477715	69.7308223477715
47	sbp.12	111.87696170747	111.87696170747	111.87696170747	111.87696170747
48	dbp.12	57.0307595731325	57.0307595731325	57.0307595731325	57.0307595731325
49	pulse.12	74.053358443189	74.053358443189	74.053358443189	74.053358443189
50	age.13	165.49278091651	165.533197421135	165.493384568971	165.492274324257
51	height.13	163.549843063402	163.549843063402	163.549843063402	163.549843063402
52	waist.13	71.1071563088512	71.1071563088512	71.1071563088512	71.1071563088512
53	weight.13	53.6218455743879	53.6218455743879	53.6218455743879	53.6218455743879
54	sbp.13	106.97237915882	106.97237915882	106.97237915882	106.97237915882
55	dbp.13	58.0037664783427	58.0037664783427	58.0037664783427	58.0037664783427
56	pulse.13	71.1286880100439	71.1286880100439	71.1286880100439	71.1286880100439
57	age.15	184.37037037037	184.373024210068	184.37024755588	184.366773385375
58	height.15	169.280853735091	169.280853735091	169.280853735091	169.280853735091
59	weight.15	60.1409290646579	60.1409290646579	60.1409290646579	60.1409290646579
60	waist.15	75.9573132454488	75.9573132454488	75.9573132454488	75.9573132454488
61	height.sit.15	87.936974262398	87.936974262398	87.936974262398	87.936974262398
62	sbp.15	123.308223477715	123.308223477715	123.308223477715	123.308223477715
63	dbp.15	67.3220338983051	67.3220338983051	67.3220338983051	67.3220338983051
64	pulse.15	74.2448210922787	74.2448210922787	74.2448210922787	74.2448210922787
65	age.17	212.375392341494	212.397786518198	212.370641764289	212.37191288073
66	height.17	171.864344005022	171.864344005022	171.864344005022	171.864344005022
67	weight.17	66.0364720652856	66.0364720652856	66.0364720652856	66.0364720652856
68	sbp.17	118.454488386692	118.454488386692	118.454488386692	118.454488386692
69	dbp.17	63.4243565599498	63.4243565599498	63.4243565599498	63.4243565599498
70	pulse.17	64.1782799748901	64.1782799748901	64.1782799748901	64.1782799748901
71	bmi.17	22.2966881099731	22.2930756402277	22.2930193424669	22.2930684457783
