# Supplementary material for: Synthetic ALSPAC longitudinal datasets for the Big Data VR project
Source: Wellcome Open Res. 2017 Aug 30;2:74. [Version 1] doi: 10.12688/wellcomeopenres.12441.1 (PMC5605951; doi:10.12688/wellcomeopenres.12441.1)
Supplement: Supplementary file 2 [file wellcomeopenres-2-13472-s0001.tgz]

Archive with 1 entries (1 files):
- 65e8ced3-3f89-4764-86cf-742d06808dba.csv
