# Supplementary material for: Synthetic ALSPAC longitudinal datasets for the Big Data VR project
Source: Wellcome Open Res. 2017 Aug 30;2:74. [Version 1] doi: 10.12688/wellcomeopenres.12441.1 (PMC5605951; doi:10.12688/wellcomeopenres.12441.1)
Supplement: Supplementary file 2 [file wellcomeopenres-2-13472-s0001.tgz › 65e8ced3-3f89-4764-86cf-742d06808dba.csv]

	Variable	Variance of real ALSPAC data	Variance of simulated data 1	Variance of simulated data 2	Variance of simulated data 3
1	sex	0.249267366335759	0.249628904258131	0.249684081458174	0.249700290428492
2	age.7	11.454862195472	11.6782767075593	11.4401966098793	11.4801118890853
3	height.7	30.3946271217986	30.3946271217986	30.3946271217985	30.3946271217988
4	height.sit.7	7.60214999984227	7.60214999984233	7.60214999984232	7.60214999984234
5	waist.7	21.8081762942143	21.8081762942143	21.8081762942143	21.8081762942143
6	hip.7	23.7375983337907	23.7375983337907	23.7375983337907	23.7375983337906
7	weight.7	18.0899274700559	18.0899274700558	18.0899274700558	18.0899274700558
8	sbp.7	73.5622446822941	73.562244682294	73.5622446822939	73.5622446822941
9	dbp.7	39.7016428264991	39.7016428264991	39.7016428264991	39.7016428264993
10	pulse.7	110.904029524585	110.904029524584	110.904029524585	110.904029524585
11	bmi.7	3.24832399460027	3.65658568133128	3.6737500155822	3.66634160031542
12	age.8	8.62429378531073	8.64699768808533	8.60746620997327	8.61804644974237
13	height.8	33.3919664786582	33.3919664786581	33.3919664786581	33.3919664786583
14	weight.8	28.6228840136022	28.6228840136022	28.6228840136021	28.622884013602
15	age.9	9.27640320245294	9.29433681682386	9.25228713458867	9.28094071718947
16	height.9	37.4929091155716	37.4929091155715	37.4929091155715	37.4929091155716
17	height.sit.9	9.24854257161514	9.24854257161512	9.24854257161511	9.24854257161511
18	waist.9	47.6556535502371	47.6556535502371	47.655653550237	47.6556535502371
19	hip.9	40.5345624386843	40.5345624386842	40.5345624386842	40.534562438684
20	weight.9	43.747860757018	43.7478607570179	43.7478607570178	43.7478607570177
21	sbp.9	82.2330847583807	82.2330847583806	82.2330847583807	82.2330847583801
22	dbp.9	39.0732582403543	39.0732582403543	39.0732582403544	39.0732582403545
23	pulse.9	119.947116309734	119.947116309734	119.947116309735	119.947116309735
24	bmi.9	6.44103795728173	7.02711779773127	7.02889909715742	7.02822893225321
25	age.10	5.1585690536802	5.1669650323684	5.14225055023615	5.16947247354611
26	height.10	42.6719143346992	42.6719143346991	42.6719143346991	42.6719143346993
27	height.sit.10	10.4516268568202	10.4516268568202	10.4516268568201	10.4516268568201
28	waist.10	61.5275338636055	61.5275338636055	61.5275338636056	61.5275338636052
29	weight.10	57.7058398710439	57.7058398710438	57.7058398710437	57.7058398710434
30	sbp.10	77.7615131527064	77.7615131527064	77.7615131527065	77.7615131527066
31	dbp.10	59.0451062594832	59.0451062594833	59.0451062594832	59.045106259483
32	bmi.10	7.57166488126343	8.28528198130467	8.28032263684581	8.27856335595804
33	age.11	4.93774979732309	4.97148911449127	4.92751742775856	4.94893742206664
34	height.11	51.0353087076941	51.035308707694	51.035308707694	51.0353087076942
35	height.sit.11	13.5686061664253	13.5686061664253	13.5686061664253	13.5686061664253
36	waist.11	72.1549996056869	72.154999605687	72.154999605687	72.1549996056868
37	hip.11	57.6239151107073	57.6239151107073	57.6239151107073	57.623915110707
38	weight.11	82.2168376329229	82.2168376329228	82.2168376329228	82.2168376329226
39	sbp.11	93.8965290987265	93.8965290987265	93.8965290987266	93.8965290987258
40	dbp.11	42.0031087641598	42.0031087641597	42.0031087641597	42.0031087641599
41	pulse.11	125.06636604239	125.06636604239	125.06636604239	125.06636604239
42	bmi.11	9.00038894966737	9.78037870482403	9.77928392754733	9.77172008609045
43	age.12	4.85274851974878	4.80478140777184	4.87037913464664	4.85957114031467
44	height.12	56.2543862044056	56.2543862044055	56.2543862044055	56.254386204406
45	height.sit.12	16.5493087455482	16.5493087455482	16.5493087455482	16.5493087455482
46	waist.12	73.8334526524651	73.8334526524651	73.8334526524652	73.8334526524648
47	sbp.12	105.999927446397	105.999927446397	105.999927446397	105.999927446398
48	dbp.12	72.3740532543445	72.3740532543444	72.3740532543447	72.3740532543444
49	pulse.12	127.186221439905	127.186221439905	127.186221439905	127.186221439905
50	age.13	4.37447674657026	4.35981752915163	4.37337976732563	4.37773755768971
51	height.13	59.5276774251042	59.527677425104	59.527677425104	59.5276774251048
52	waist.13	67.9083281520597	67.9083281520598	67.9083281520597	67.9083281520592
53	weight.13	104.752625486188	104.752625486188	104.752625486188	104.752625486188
54	sbp.13	98.6223521878066	98.6223521878067	98.6223521878065	98.6223521878073
55	dbp.13	39.7625486188002	39.7625486188001	39.7625486188003	39.7625486188005
56	pulse.13	127.433805878104	127.433805878103	127.433805878104	127.433805878103
57	age.15	6.02605620696073	6.03951449771655	6.02773220845683	6.01708531892944
58	height.15	68.7931570596233	68.7931570596232	68.7931570596231	68.7931570596237
59	weight.15	112.904517226749	112.904517226749	112.904517226749	112.904517226748
60	waist.15	70.8653375004337	70.8653375004337	70.8653375004338	70.8653375004339
61	height.sit.15	15.8875453617743	15.8875453617743	15.8875453617743	15.8875453617745
62	sbp.15	164.09903409073	164.09903409073	164.099034090729	164.099034090729
63	dbp.15	95.1229878204582	95.1229878204582	95.1229878204582	95.1229878204588
64	pulse.15	205.824447094228	205.824447094228	205.824447094228	205.824447094227
65	age.17	15.9255749873031	16.1936365324837	15.9619539035014	15.8873182622831
66	height.17	85.08454443435	85.08454443435	85.0845444343499	85.0845444343502
67	weight.17	163.262695334803	163.262695334803	163.262695334803	163.262695334802
68	sbp.17	117.906689954796	117.906689954796	117.906689954796	117.906689954795
69	dbp.17	43.357810907961	43.357810907961	43.3578109079611	43.3578109079604
70	pulse.17	93.4703947783487	93.4703947783489	93.4703947783485	93.4703947783488
71	bmi.17	12.6325261581327	13.4731047936058	13.4457787920296	13.4451004454894
