# Supplementary material for: Synthetic ALSPAC longitudinal datasets for the Big Data VR project
Source: Wellcome Open Res. 2017 Aug 30;2:74. [Version 1] doi: 10.12688/wellcomeopenres.12441.1 (PMC5605951; doi:10.12688/wellcomeopenres.12441.1)
Supplement: Supplementary file 3 [file wellcomeopenres-2-13472-s0002.tgz › ec6ae35c-0d13-451d-8a80-c846fbb959de.csv]

	kz021	f7003c	f7ms010	f7ms012	f7ms018	f7ms020	f7ms026	f7sa021	f7sa022	f7sa023	f7ms026a	f8003c	f8lf020	f8lf021	f9003c	f9ms010	f9ms012	f9ms018	f9ms020	f9ms026	f9sa021	f9sa022	f9sa023	f9ms026a	fd003c	fdms010	fdms012	fdms018	fdms026	SBP	DBP	fdms026a	fe003c	fems010	fems012	fems018	fems020	fems026	fesa021	fesa022	fesa023	fems026a	ff0011a	ff2000	ff2005	ff2020	ff2620	ff2621	ff2622
kz021	0.249267366335759	-0.0380441125905737	-0.225267304822922	-0.126790575602431	-0.224424657815127	0.273284777623207	-0.0267711753999123	0.194477172428369	0.334474672483573	0.641169989937131	0.0400056895988535	-0.0398697820552858	-0.243901317636519	-0.0298710280845533	-0.0484236152513982	-0.180194798537572	-0.096793761651951	-0.277212214556776	0.270127434094515	0.038182279886564	0.148940520240878	0.267154983959345	1.0716332762368	0.0636908255269287	-0.0486085480762254	0.0179496430678189	0.0339796124375801	-0.271646051979925	0.086846702123297	0.287358007867334	0.389422000145107	0.0352199097737894	-0.0122994129467173	0.354756756159958	0.288986954546745	-0.349355455873214	0.572255857126183	0.337971795575492	0.436502585116417	0.279691181898192	1.07392817824212	0.0623072029853467	-0.0587443652663821	0.212818999265001	0.410237431665547	-0.287446018542177	-0.0390425132568051	0.0716324876106837	0.471711981123445
f7003c	-0.0380441125905737	11.454862195472	6.07817686202513	2.2923633784112	2.50663881239216	3.41616234026378	3.77979003618217	2.27959634960742	0.647996534776835	-3.060632533351	0.634126498302069	6.50800140059999	3.74242844006599	2.83974253723104	1.88886523010533	1.65485458522998	0.66098370856164	0.941211944846644	1.01041877624153	1.47176339954638	1.9628927752384	0.920813459955143	2.22656380616201	0.288613156286893	1.81126126552411	1.78437991905541	0.736248174330535	1.32035298116445	1.66772441144833	-0.875420732034308	-1.46682762525749	0.298248036267984	0.915109130082301	1.59900451725041	0.687383243903131	0.719486951392241	0.912159037497595	1.58893522067336	0.873561743116083	0.460977202396162	1.4153922468589	0.240035430781595	0.666836615595239	1.51908143984202	0.516953844867779	0.97677992914983	-1.78359586696824	-0.410099776976534	-1.86456135038028
f7ms010	-0.225267304822922	6.07817686202513	30.3946271217986	13.5458575441552	13.1231001444763	16.8240893694776	17.4384617847555	10.4818906601431	3.44217665146195	-10.3416035962928	2.97130675077638	3.10337764623494	30.6161216944736	19.7327223728498	-0.244812693410556	30.7772493982783	13.4207144597753	15.0849172297457	17.6833563454435	22.0003187823928	13.3586746507175	4.69190088862391	-5.69997087998057	3.45328323796999	0.613163786604081	32.3524689872779	13.9136177552862	17.6559480114004	24.9867127855221	3.05443085641642	-2.03580173308476	3.82064767173295	0.267022297614879	33.2934575025157	14.4498036084377	18.2408465033895	20.4338045532118	28.7577181182119	9.23754426164091	3.08652975328621	-0.89685756150495	4.19708875104569	0.78302667606709	33.2330054028775	14.5015264962603	17.8750510517118	10.1482657717337	2.61492790380023	-6.73923131034961
f7ms012	-0.126790575602431	2.2923633784112	13.5458575441552	7.60214999984227	6.17156597882696	8.21369024579899	8.34970736056301	5.3932027526206	1.75276236013716	-5.39943110483365	1.6924692769534	1.13925761103067	13.7471164398578	9.61330227329365	-0.224138347102745	13.8344450753453	7.35684784563117	7.17266426293425	8.9265526825906	10.75516304845	6.8606269143899	2.16536407319081	-3.35569074578795	1.99836486675171	0.192754063790389	14.5030334503654	7.5876414164356	8.43432054733807	12.2023446998016	2.04179197935692	-0.581652219036174	2.19482580169992	0.220311933174977	14.8663369539158	7.81036574113505	8.84068700770014	10.1018512248941	14.0182786302826	5.38340681357194	1.70866213127786	-0.500817391256344	2.39319882858946	0.118377275580665	14.4823733821335	7.6615078413095	8.28623956253332	5.15613219897352	1.27949710101039	-3.7321614743523
f7ms018	-0.224424657815127	2.50663881239216	13.1231001444763	6.17156597882696	21.8081762942143	18.8387356312321	17.3701771372556	10.9408829891769	3.67063706400805	-2.19631995507986	7.25010470464123	1.43278090073721	13.9790174191737	21.1572418905576	-0.00652769497203528	14.1232189746599	6.69253771210099	25.9599373397117	22.2580934174955	25.1340044581034	13.4877655304142	4.09911137608949	-2.08465812663443	9.06186973692171	0.345300498096257	14.7638121358519	6.90590886794298	29.2687076113461	28.2725055164397	3.38206234404918	0.220179483418347	9.62542639409327	0.50400054257477	14.7250309851202	7.18161141157766	30.0398010493459	24.501227776516	32.277486896977	9.52262487500276	2.7502718394231	0.545710583677963	10.1891055827581	0.330945373446012	14.0159895010205	6.7055410093468	28.9230772664326	11.8709326213617	4.4968240054636	-0.224238226600674
f7ms020	0.273284777623207	3.41616234026378	16.8240893694776	8.21369024579899	18.8387356312321	23.7375983337907	19.4071925146763	13.2785338336377	5.09303369089641	-3.97174210664118	7.59874389053392	2.12119022608334	17.7911923869189	23.5142963444025	-0.304759674076598	17.7780697074513	8.80323319753191	24.5664900301886	26.2989690487907	27.716319868331	15.9582754087449	5.48738838968856	-2.0688470404439	9.51020374319632	0.0855468885545113	18.9993920560114	9.44844325992801	28.3445600333747	31.4263979699186	5.41581404353847	1.42126538215245	10.124549148945	0.385431078808985	20.0318126255887	10.3622099196548	29.3659199639125	29.997801125054	36.5389757836578	12.6815290159208	4.35415069698776	2.68625343840988	10.7803985194106	0.239773333080973	18.8260285695584	10.1085821133287	27.7896727832508	13.0303147880015	4.78576301154233	-1.80401816836852
f7ms026	-0.0267711753999123	3.77979003618217	17.4384617847555	8.34970736056301	17.3701771372556	19.4071925146763	18.0899274700559	11.5912200874113	3.99261410236998	-5.24181540155265	6.55963734472958	2.22398562965487	18.1127983924645	21.5093134615324	-0.0809190727649548	18.0795457434694	8.68989823174252	21.9189459183867	22.1237693331693	25.0051323038608	14.0915625483033	4.39641072594611	-3.09256053494087	7.99397308478126	0.350313636607393	19.062883855877	9.10460839587138	24.9806681279909	28.2058177264224	4.01524457661818	0.0274851580564464	8.50057367188846	0.380024573589858	19.5730261319151	9.66389940521818	25.8261264814342	24.8278325912362	32.4948980385291	10.4495199829972	3.35759855066292	1.00298670455227	9.05418710122819	0.381650326333488	18.6316397942317	9.33726935840533	24.8887435490383	11.4869619598305	3.82738011305744	-2.54541358708167
f7sa021	0.194477172428369	2.27959634960742	10.4818906601431	5.3932027526206	10.9408829891769	13.2785338336377	11.5912200874113	73.5622446822941	29.0590358611955	14.878959396007	4.41119910198971	1.27975269473545	10.796265973622	13.5880732128944	0.729267807966386	11.6440739676096	6.05793698956174	13.7144202060207	15.0166600619229	16.4846920178419	38.3900950925374	13.8840024628794	4.49787287820143	5.36878351652338	1.10375460951966	12.696813418158	6.95273529054563	15.148718659998	18.4029812236007	28.9307355594671	15.5847276243111	5.49509736357391	1.11651911471986	13.44421392903	7.31693495727224	16.1730991547505	17.2128000328068	21.5687249611207	36.4578762259193	13.9383153408284	6.98335969316135	5.93297551619261	-0.248040066938585	11.6697915385149	6.41268487367787	14.0953581860968	32.4694941673212	16.3037162822903	4.24266597425293
f7sa022	0.334474672483573	0.647996534776835	3.44217665146195	1.75276236013716	3.67063706400805	5.09303369089641	3.99261410236998	29.0590358611955	39.7016428264991	16.9530780274568	1.59029575953699	0.691005048784412	3.85888401123635	5.17724655922424	0.558543068449593	4.41038287403748	2.37818766620295	5.65168716700262	6.48191195304836	6.48885142914825	16.2292344885129	16.2943415878829	10.9623602554518	2.18390830926483	-0.194507928846997	4.48592341809487	2.62157564738318	5.69276388218557	6.70307743598722	11.9225427198768	12.9581799455533	2.07172823489678	-0.0891784329683572	5.34543553060343	2.88345097663459	5.62935012081752	7.12533780799793	8.18260649607106	13.7020958922043	14.9785145714448	8.34224017529581	2.20929738516434	-0.224710929096203	4.30598322749971	2.66499442441334	5.0624986593356	11.3381043241947	16.6616265571423	7.80347279397616
f7sa023	0.641169989937131	-3.060632533351	-10.3416035962928	-5.39943110483365	-2.19631995507986	-3.97174210664118	-5.24181540155265	14.878959396007	16.9530780274568	110.904029524585	-0.532985825748604	-1.52066062421335	-9.71799449617832	-5.91377623364784	0.660568023734492	-8.75089124609236	-4.16152750570177	-3.33435089761425	-3.70613959234339	-5.47047243830578	4.81229308422211	11.2443139071062	50.4316724472961	-0.564219891894706	0.298603224849924	-7.98140622683411	-3.69835338809553	-4.73300538316188	-5.8227337645541	1.42725850690994	9.50676976375916	-0.743505396175607	0.510665182472311	-7.08953711984278	-3.22146981375806	-3.70171504493592	-2.86122453526263	-5.83444356118319	3.99166579917794	9.23881501433722	51.0534646119802	-0.693962066703187	0.358612349254117	-7.48885117284476	-2.61695108467636	-3.67917894951847	1.53569420391348	13.4289690369613	46.6345129997129
f7ms026a	0.0400056895988535	0.634126498302069	2.97130675077638	1.6924692769534	7.25010470464123	7.59874389053392	6.55963734472958	4.41119910198971	1.59029575953699	-0.532985825748604	3.24832399460027	0.479914401294106	3.35757268325851	8.10986620565917	-0.013416692863544	3.33830274236101	1.95692922843659	9.61987018512038	9.13963733129413	9.73005368971949	5.29854665979958	1.52040772600195	-0.376549830636742	4.04408247219358	0.0207793474606405	3.53694352418613	2.08105350536849	10.8395776040627	10.9254379452646	1.76591613962921	0.606204321446924	4.26358410660851	0.155400844868337	3.63756944620596	2.29930439712457	11.2444695389326	10.1039765630576	12.5983806961563	4.05820953431614	1.22643395787138	0.7820424785812	4.50440355247967	0.0306668314408646	3.08283575879553	2.09053180145962	10.7186543108173	4.52594208336294	1.61707562311829	0.0796923910849994
f8003c	-0.0398697820552858	6.50800140059999	3.10337764623494	1.13925761103067	1.43278090073721	2.12119022608334	2.22398562965487	1.27975269473545	0.691005048784412	-1.52066062421335	0.479914401294106	8.62429378531073	3.96337431034646	3.41296678779964	1.33299974448514	0.677637954366939	0.268452786531528	0.814007182806689	1.05240586170022	1.17575282249288	1.53885541171015	0.834820287880078	0.728954329084216	0.416091004095439	1.64480003596135	0.975123972025853	0.35691723684335	1.32828845262092	1.31652991889769	0.421000955814856	0.041146173428347	0.370499690151996	0.911734993233588	0.699076479383736	0.274528362149731	1.00770850485951	1.24649826344529	1.51849596381152	1.25933043276647	1.04889915680095	0.871449999526824	0.463991620428669	0.653687458005659	0.543016755150517	0.121561077515639	1.26901799487078	-0.100844381985256	1.04986561810938	-0.469851612109512
f8lf020	-0.243901317636519	3.74242844006599	30.6161216944736	13.7471164398578	13.9790174191737	17.7911923869189	18.1127983924645	10.796265973622	3.85888401123635	-9.71799449617832	3.35757268325851	3.96337431034646	33.3919664786582	22.0922724301041	-0.470616500582006	33.1571481623434	14.5383515151085	17.1616309537329	19.9469702956086	24.5088648436785	14.5715573315416	5.45490659512251	-6.72834060052302	4.14728133122287	0.589493646827988	35.0650517930203	15.1780511392493	20.2411170888971	28.0072017652607	3.79703381944247	-1.80743201254231	4.5989198409097	0.349870625885233	36.1897465986556	15.856940777333	20.9961122151877	23.4499780643645	32.436902339696	10.7742575479406	4.24424151122846	-1.30943291473059	5.08741672161597	0.987598499402221	36.0287379971105	15.9652000074131	20.4998799513891	12.5228341172277	4.01649624456242	-6.44665070487402
f8lf021	-0.0298710280845533	2.83974253723104	19.7327223728498	9.61330227329365	21.1572418905576	23.5142963444025	21.5093134615324	13.5880732128944	5.17724655922424	-5.91377623364784	8.10986620565917	3.41296678779964	22.0922724301041	28.6228840136022	-0.102169037276779	21.9656918616939	10.7151667471065	30.0158074742829	29.680576525124	33.040742739908	19.1723168179252	6.39932164352838	-3.04055608393506	11.082233736754	0.377073061478138	23.2475607873012	11.3447360192362	33.9772162917538	37.2951068351803	5.86815630254222	1.11605859649787	11.7796850901062	0.40264986262133	23.9097859747577	12.0369021661982	35.4040311333819	33.417642335185	43.2012637970139	14.5980796559697	5.25084887715413	1.51306394653746	12.6143116898695	0.560048161397067	22.6373867769481	11.6441100906289	34.2703535489753	15.9940031292684	6.24609720763264	-1.43531337636077
f9003c	-0.0484236152513982	1.88886523010533	-0.244812693410556	-0.224138347102745	-0.00652769497203528	-0.304759674076598	-0.0809190727649548	0.729267807966386	0.558543068449593	0.660568023734492	-0.013416692863544	1.33299974448514	-0.470616500582006	-0.102169037276779	9.27640320245294	3.12361454163473	1.34915360701814	2.23303487777872	2.83860048831729	2.51688278965449	1.5231578088181	0.273246529256452	1.11490538852454	0.517581460115869	2.41069400675695	-0.0310549924765074	0.0962208642080456	0.590972517957017	0.234695014621128	1.26476308094143	1.37347400846038	0.134268303758528	1.46434148141839	-0.297269894671095	-0.20581828634699	-0.344234236152514	-0.0635185106322571	-0.148314311671351	0.997054481446782	0.203336598245465	0.170054013002867	0.0306649313270692	-0.102979587201544	-0.994195908923146	-0.403593887516679	-0.279868267893138	-1.24444964937683	-0.427895125344235	-1.91523649320047
f9ms010	-0.180194798537572	1.65485458522998	30.7772493982783	13.8344450753453	14.1232189746599	17.7780697074513	18.0795457434694	11.6440739676096	4.41038287403748	-8.75089124609236	3.33830274236101	0.677637954366939	33.1571481623434	21.9656918616939	3.12361454163473	37.4929091155716	16.4634939409855	19.3745793349989	22.8562426973221	27.59253260969	16.4702598049885	5.89147733725123	-6.52304769689629	4.64080144880009	0.994367395672652	38.2124722679625	16.6931714993675	21.6753553154978	30.4307855228749	5.05564482803219	-1.17258672521427	4.98410364016547	0.677002085127459	39.8720224159088	17.6815517914431	22.1417416728968	25.6527044158331	35.2629823592223	12.3459590009053	4.47760554183346	-1.33481800086434	5.42549340530354	0.634567414915128	39.1123327166277	17.8173254376086	21.5488974099941	13.5876334749706	4.10701751065434	-7.13506294813679
f9ms012	-0.096793761651951	0.66098370856164	13.4207144597753	7.35684784563117	6.69253771210099	8.80323319753191	8.68989823174252	6.05793698956174	2.37818766620295	-4.16152750570177	1.95692922843659	0.268452786531528	14.5383515151085	10.7151667471065	1.34915360701814	16.4634939409855	9.24854257161514	9.39634957982	11.6513955251777	13.5158790302738	8.34492063661055	2.76579028617665	-3.93218943114821	2.74777548223661	0.287179423482762	16.6857201497128	8.95413850088484	10.6320696585564	14.923748308397	3.17477417691092	0.0428050090376541	2.95601403738424	0.361235438018719	17.4738153455602	9.430683289328	10.8695102868391	12.8957489187936	17.3218751005498	7.05363517209399	2.55816795843625	-0.7384280749321	3.18487576220588	0.0223679603289515	16.6802062099575	9.32121374291419	10.3090301199974	6.9614645733375	2.15724692199226	-3.54847767557183
f9ms018	-0.277212214556776	0.941211944846644	15.0849172297457	7.17266426293425	25.9599373397117	24.5664900301886	21.9189459183867	13.7144202060207	5.65168716700262	-3.33435089761425	9.61987018512038	0.814007182806689	17.1616309537329	30.0158074742829	2.23303487777872	19.3745793349989	9.39634957982	47.6556535502371	38.1635589789815	40.8559304053223	24.0046254696269	7.79166010135423	3.04023477793866	15.7157196334213	0.23491374007514	19.5376646414748	9.4033920899223	48.6871619514711	44.7894645070929	7.05120174791093	3.35181924216184	16.3111843759662	0.775951201393029	20.0497086657392	9.9231788178179	50.6529663619415	40.1693654595955	51.4855361435236	16.5290934427315	5.62033419214718	0.950861357162461	17.2268352953991	0.163293752188437	18.2285388571861	9.06983028371613	48.8514376141536	20.3211277668947	8.84905222913059	2.39441144044138
f9ms020	0.270127434094515	1.01041877624153	17.6833563454435	8.9265526825906	22.2580934174955	26.2989690487907	22.1237693331693	15.0166600619229	6.48191195304836	-3.70613959234339	9.13963733129413	1.05240586170022	19.9469702956086	29.680576525124	2.83860048831729	22.8562426973221	11.6513955251777	38.1635589789815	40.5345624386843	40.1635805045314	23.946416187182	8.06959568321835	0.990120190563614	14.5811799601406	0.455465967628475	23.4633638728798	12.0896573537808	41.8776446931771	44.3033558249502	9.11853519796093	5.00677051295397	15.1920840495538	0.897580258480097	24.9989646837452	13.2996443729949	43.2397637394442	42.8192225289978	51.5472948468015	18.0412866277401	6.52921368849899	2.87828973413836	16.121766956692	-0.162147799575404	22.3702566228821	12.6965068673562	41.2247943026495	20.1607834763901	8.13045425653061	-0.0198175828924927
f9ms026	0.038182279886564	1.47176339954638	22.0003187823928	10.75516304845	25.1340044581034	27.716319868331	25.0051323038608	16.4846920178419	6.48885142914825	-5.47047243830578	9.73005368971949	1.17575282249288	24.5088648436785	33.040742739908	2.51688278965449	27.59253260969	13.5158790302738	40.8559304053223	40.1635805045314	43.747860757018	25.8384931563025	8.4789432686029	-0.967044221420979	15.0726471101165	0.595476282858107	28.3858857217664	13.9384669857448	44.9878262033646	48.2778929290205	8.43958098717063	2.81836331689836	15.7092396273335	0.818477352235124	29.6881357272868	15.0318918391392	46.3189872108502	43.5868624707025	55.6629302744103	19.0592024190318	6.63545357436902	1.69535948732993	16.5830562669354	0.334898637884968	27.4728400792412	14.5054596231314	44.4533681156883	21.3543864961972	8.22038578801099	-1.75723252956559
f9sa021	0.148940520240878	1.9628927752384	13.3586746507175	6.8606269143899	13.4877655304142	15.9582754087449	14.0915625483033	38.3900950925374	16.2292344885129	4.81229308422211	5.29854665979958	1.53885541171015	14.5715573315416	19.1723168179252	1.5231578088181	16.4702598049885	8.34492063661055	24.0046254696269	23.946416187182	25.8384931563025	82.2330847583807	31.7304806163586	17.1324351670468	8.97620274686224	1.2036751160069	18.1126519682531	9.64191228427132	26.4317341967212	29.4456188467447	34.3556922638932	17.2369115666216	9.43694634725059	0.860896013337245	18.9429950876479	10.2875443602192	27.1824396425	26.3248690289173	33.3677951709268	46.5236225067585	18.4319274692672	9.91048649950947	9.76204586502678	0.914096534145934	16.9738375453854	9.76379281451198	25.5625986965588	39.8166661146284	18.018352315564	5.35722535306791
f9sa022	0.267154983959345	0.920813459955143	4.69190088862391	2.16536407319081	4.09911137608949	5.48738838968856	4.39641072594611	13.8840024628794	16.2943415878829	11.2443139071062	1.52040772600195	0.834820287880078	5.45490659512251	6.39932164352838	0.273246529256452	5.89147733725123	2.76579028617665	7.79166010135423	8.06959568321835	8.4789432686029	31.7304806163586	39.0732582403543	16.3902474945348	2.80564387888779	0.437210771370979	6.62247075774352	3.37414420265168	8.75002537404537	9.75160193623485	12.7454202509724	13.7347525054652	2.93413220473116	0.250716861141868	7.38371749283139	3.85867419725747	9.38043536893507	9.67679729864009	11.8407899312949	17.8955680592227	19.543453496295	11.9871062586946	3.26700036048277	0.222475371206314	6.63835952360673	3.66269553984612	8.54813385429975	13.7084646395821	20.4375195184964	10.3089316639696
f9sa023	1.0716332762368	2.22656380616201	-5.69997087998057	-3.35569074578795	-2.08465812663443	-2.0688470404439	-3.09256053494087	4.49787287820143	10.9623602554518	50.4316724472961	-0.376549830636742	0.728954329084216	-6.72834060052302	-3.04055608393506	1.11490538852454	-6.52304769689629	-3.93218943114821	3.04023477793866	0.990120190563614	-0.967044221420979	17.1324351670468	16.3902474945348	119.947116309734	1.25945605457416	-0.172375728296221	-5.24485565381837	-2.62465692792273	0.783566234341829	-1.60751241297511	1.5577881560975	11.8587882128786	0.640958647868688	-0.00816070307595731	-4.05381318472463	-1.54949393861965	0.337076606352542	1.28695113593706	-1.8666725616469	3.93069563526988	9.14092354427505	54.4655811030987	0.398640974470127	-0.14668662679373	-5.20986951786553	-1.21516360443145	0.710092206165795	-1.51995007208043	9.31049945269347	49.5533379389099
f9ms026a	0.0636908255269287	0.288613156286893	3.45328323796999	1.99836486675171	9.06186973692171	9.51020374319632	7.99397308478126	5.36878351652338	2.18390830926483	-0.564219891894706	4.04408247219358	0.416091004095439	4.14728133122287	11.082233736754	0.517581460115869	4.64080144880009	2.74777548223661	15.7157196334213	14.5811799601406	15.0726471101165	8.97620274686224	2.80564387888779	1.25945605457416	6.44103795728173	0.0531460700333054	4.86561658181412	2.89839027938318	17.2020923652888	16.6395427168209	3.05306493746373	1.7856507773257	6.67671176800392	0.260860725986441	5.13199061251451	3.21404020797921	17.8280753094638	15.6251123776986	19.1721689829213	6.49777676493281	2.19788683447037	1.135731188986	7.01539999147708	0.003129122508172	4.21928304833515	2.92669074913362	17.0021274545953	7.40679463977327	3.08511278697741	0.758952886877003
fd003c	-0.0486085480762254	1.81126126552411	0.613163786604081	0.192754063790389	0.345300498096257	0.0855468885545113	0.350313636607393	1.10375460951966	-0.194507928846997	0.298603224849924	0.0207793474606405	1.64480003596135	0.589493646827988	0.377073061478138	2.41069400675695	0.994367395672652	0.287179423482762	0.23491374007514	0.455465967628475	0.595476282858107	1.2036751160069	0.437210771370979	-0.172375728296221	0.0531460700333054	5.1585690536802	2.38473424877053	0.947234682514897	1.51473476926377	1.70598926048952	1.32952624074547	0.421433517240944	0.205291036003074	2.05814224922478	0.854418790436805	0.209719856343866	0.190986555501929	0.172945628960875	0.577755341364702	0.689748570220847	0.117455213922721	-0.573551214957398	0.0279581371909421	0.550951950587842	0.0789864655985521	-0.0909572186103145	0.113550726009205	-1.2159557990833	-0.6112120552543	-0.759424870744179
fdms010	0.0179496430678189	1.78437991905541	32.3524689872779	14.5030334503654	14.7638121358519	18.9993920560114	19.062883855877	12.696813418158	4.48592341809487	-7.98140622683411	3.53694352418613	0.975123972025853	35.0650517930203	23.2475607873012	-0.0310549924765074	38.2124722679625	16.6857201497128	19.5376646414748	23.4633638728798	28.3858857217664	18.1126519682531	6.62247075774352	-5.24485565381837	4.86561658181412	2.38473424877053	42.6719143346992	18.6233081170132	23.2964424011142	33.6054693468914	6.08829939086519	-1.21453504969921	5.37520225003966	1.05369215033106	44.3734429247619	20.0120308818102	23.5853617270281	28.7590711955887	38.9515507189116	14.1549939946121	5.29688200891463	-0.494678686117345	5.90475966148762	0.872080782127839	42.984247776863	20.2004635741482	22.7740804461731	15.7045356648276	5.16763178731069	-6.85023544432773
fdms012	0.0339796124375801	0.736248174330535	13.9136177552862	7.5876414164356	6.90590886794298	9.44844325992801	9.10460839587138	6.95273529054563	2.62157564738318	-3.69835338809553	2.08105350536849	0.35691723684335	15.1780511392493	11.3447360192362	0.0962208642080456	16.6931714993675	8.95413850088484	9.4033920899223	12.0896573537808	13.9384669857448	9.64191228427132	3.37414420265168	-2.62465692792273	2.89839027938318	0.947234682514897	18.6233081170132	10.4516268568202	11.3916913585504	16.6032634295142	3.57035380922188	-0.141140810770739	3.25583364963938	0.4537555164397	19.4928037275202	10.6813978082503	11.63746388881	14.6671745340008	19.284259464302	8.25512853422795	3.22009375975925	0.161317021390696	3.52667986566522	0.347088747251638	18.5632486861489	10.7073462257931	10.8747338820594	8.03459631806238	2.63013860892662	-3.57906808840183
fdms018	-0.271646051979925	1.32035298116445	17.6559480114004	8.43432054733807	29.2687076113461	28.3445600333747	24.9806681279909	15.148718659998	5.69276388218557	-4.73300538316188	10.8395776040627	1.32828845262092	20.2411170888971	33.9772162917538	0.590972517957017	21.6753553154978	10.6320696585564	48.6871619514711	41.8776446931771	44.9878262033646	26.4317341967212	8.75002537404537	0.783566234341829	17.2020923652888	1.51473476926377	23.2964424011142	11.3916913585504	61.5275338636055	53.1184642058377	8.02825966776759	2.12708075058279	19.3049873028447	1.33129331528957	23.6591683503834	11.7638553643926	59.6004094467946	47.4848894227888	60.476445685742	19.6987609697893	7.1497235471141	3.5189985749526	20.2049870259147	0.975243606608056	21.8826280137347	11.0304212485844	56.7538406998899	22.9392893532319	9.8627279129483	2.46867040790897
fdms026	0.086846702123297	1.66772441144833	24.9867127855221	12.2023446998016	28.2725055164397	31.4263979699186	28.2058177264224	18.4029812236007	6.70307743598722	-5.8227337645541	10.9254379452646	1.31652991889769	28.0072017652607	37.2951068351803	0.234695014621128	30.4307855228749	14.923748308397	44.7894645070929	44.3033558249502	48.2778929290205	29.4456188467447	9.75160193623485	-1.60751241297511	16.6395427168209	1.70598926048952	33.6054693468914	16.6032634295142	53.1184642058377	57.7058398710439	10.0260411442019	2.36184658382938	18.817311220211	1.03267979886879	35.0257368252121	17.9061125897851	54.4382921828225	51.6428264162936	65.671787996795	23.2032228192122	8.26294413451438	3.84365934742766	19.5320156893188	0.818561577504598	32.5081922599501	17.4331677060759	51.9758548470539	25.6449947083187	9.64256727769418	-1.64067910960957
SBP	0.287358007867334	-0.875420732034308	3.05443085641642	2.04179197935692	3.38206234404918	5.41581404353847	4.01524457661818	28.9307355594671	11.9225427198768	1.42725850690994	1.76591613962921	0.421000955814856	3.79703381944247	5.86815630254222	1.26476308094143	5.05564482803219	3.17477417691092	7.05120174791093	9.11853519796093	8.43958098717063	34.3556922638932	12.7454202509724	1.5577881560975	3.05306493746373	1.32952624074547	6.08829939086519	3.57035380922188	8.02825966776759	10.0260411442019	77.7615131527064	39.1425887283246	3.28540221318451	1.92956149233298	6.8752478651891	4.2278390540272	7.85389395975483	10.3549204749422	11.3690905484737	35.0302309964764	12.4775288873747	4.4043715911636	3.29042253345961	-2.07564146848492	3.27859006268001	3.05163320526045	6.79748771320507	31.5749088348207	16.4525353541089	3.60146503074065
DBP	0.389422000145107	-1.46682762525749	-2.03580173308476	-0.581652219036174	0.220179483418347	1.42126538215245	0.0274851580564464	15.5847276243111	12.9581799455533	9.50676976375916	0.606204321446924	0.041146173428347	-1.80743201254231	1.11605859649787	1.37347400846038	-1.17258672521427	0.0428050090376541	3.35181924216184	5.00677051295397	2.81836331689836	17.2369115666216	13.7347525054652	11.8587882128786	1.7856507773257	0.421433517240944	-1.21453504969921	-0.141140810770739	2.12708075058279	2.36184658382938	39.1425887283246	59.0451062594832	1.48681771463866	1.56280894428199	-0.500740835375873	0.413815546659852	2.67476384590876	4.51816821079661	3.67311100385796	17.7095367767904	11.9184357522074	10.6869000526802	1.82388646479982	-3.86870282044245	-3.76993575851637	-1.19070951114644	2.0004605576533	18.1151133886633	17.6844754216784	14.7657575384771
fdms026a	0.0352199097737894	0.298248036267984	3.82064767173295	2.19482580169992	9.62542639409327	10.124549148945	8.50057367188846	5.49509736357391	2.07172823489678	-0.743505396175607	4.26358410660851	0.370499690151996	4.5989198409097	11.7796850901062	0.134268303758528	4.98410364016547	2.95601403738424	16.3111843759662	15.1920840495538	15.7092396273335	9.43694634725059	2.93413220473116	0.640958647868688	6.67671176800392	0.205291036003074	5.37520225003966	3.25583364963938	19.3049873028447	18.817311220211	3.28540221318451	1.48681771463866	7.57166488126343	0.233392525898871	5.66099486455304	3.54651022290312	19.913609592888	17.358412403713	21.2915996725382	7.39802079301766	2.55815929012968	1.84757212497191	7.7923044121664	0.16251134840112	4.83625110307753	3.28795589042315	18.9182407147139	8.25519152542443	3.21894025292891	0.789436292371588
fe003c	-0.0122994129467173	0.915109130082301	0.267022297614879	0.220311933174977	0.50400054257477	0.385431078808985	0.380024573589858	1.11651911471986	-0.0891784329683572	0.510665182472311	0.155400844868337	0.911734993233588	0.349870625885233	0.40264986262133	1.46434148141839	0.677002085127459	0.361235438018719	0.775951201393029	0.897580258480097	0.818477352235124	0.860896013337245	0.250716861141868	-0.00816070307595731	0.260860725986441	2.05814224922478	1.05369215033106	0.4537555164397	1.33129331528957	1.03267979886879	1.92956149233298	1.56280894428199	0.233392525898871	4.93774979732309	2.73959490642163	1.3988828322403	1.240298558076	1.9629917872476	2.53988756557426	0.332235960089209	-0.234276963915623	-0.688402779749343	0.427357924708786	-0.0582676407776484	0.301538964439271	0.271387934651286	0.391926597835379	-0.210211446434937	-0.452472264019407	-0.0587061168996268
fems010	0.354756756159958	1.59900451725041	33.2934575025157	14.8663369539158	14.7250309851202	20.0318126255887	19.5730261319151	13.44421392903	5.34543553060343	-7.08953711984278	3.63756944620596	0.699076479383736	36.1897465986556	23.9097859747577	-0.297269894671095	39.8720224159088	17.4738153455602	20.0497086657392	24.9989646837452	29.6881357272868	18.9429950876479	7.38371749283139	-4.05381318472463	5.13199061251451	0.854418790436805	44.3734429247619	19.4928037275202	23.6591683503834	35.0257368252121	6.8752478651891	-0.500740835375873	5.66099486455304	2.73959490642163	51.0353087076941	23.6268431493626	24.5950983771652	32.7731643820168	43.762456854265	16.1910458799017	5.50012953183999	0.867466708148403	6.37356934849806	0.542771374133694	49.0080918520727	24.2842343150151	23.2610283960607	18.6058918257326	5.919444128994	-7.54728002851672
fems012	0.288986954546745	0.687383243903131	14.4498036084377	7.81036574113505	7.18161141157766	10.3622099196548	9.66389940521818	7.31693495727224	2.88345097663459	-3.22146981375806	2.29930439712457	0.274528362149731	15.856940777333	12.0369021661982	-0.20581828634699	17.6815517914431	9.430683289328	9.9231788178179	13.2996443729949	15.0318918391392	10.2875443602192	3.85867419725747	-1.54949393861965	3.21404020797921	0.209719856343866	20.0120308818102	10.6813978082503	11.7638553643926	17.9061125897851	4.2278390540272	0.413815546659852	3.54651022290312	1.3988828322403	23.6268431493626	13.5686061664253	12.6313088393947	17.7409922848707	22.8417307228232	9.85023564148426	3.43447427817051	0.515597940266302	4.0577544726095	0.0673966584334102	21.8295733611561	13.2131530888908	11.5206268986174	9.97917908752804	3.28959593163558	-3.85960771370979
fems018	-0.349355455873214	0.719486951392241	18.2408465033895	8.84068700770014	30.0398010493459	29.3659199639125	25.8261264814342	16.1730991547505	5.62935012081752	-3.70171504493592	11.2444695389326	1.00770850485951	20.9961122151877	35.4040311333819	-0.344234236152514	22.1417416728968	10.8695102868391	50.6529663619415	43.2397637394442	46.3189872108502	27.1824396425	9.38043536893507	0.337076606352542	17.8280753094638	0.190986555501929	23.5853617270281	11.63746388881	59.6004094467946	54.4382921828225	7.85389395975483	2.67476384590876	19.913609592888	1.240298558076	24.5950983771652	12.6313088393947	72.1549996056869	53.9528514670023	67.5879112645778	24.2460561202119	8.27482894699486	6.86632903610961	23.0920132443085	1.05960030062428	23.3119029666537	11.6587601772201	64.6327219943093	26.8511813224945	11.616146252291	4.74767217285423
fems020	0.572255857126183	0.912159037497595	20.4338045532118	10.1018512248941	24.501227776516	29.997801125054	24.8278325912362	17.2128000328068	7.12533780799793	-2.86122453526263	10.1039765630576	1.24649826344529	23.4499780643645	33.417642335185	-0.0635185106322571	25.6527044158331	12.8957489187936	40.1693654595955	42.8192225289978	43.5868624707025	26.3248690289173	9.67679729864009	1.28695113593706	15.6251123776986	0.172945628960875	28.7590711955887	14.6671745340008	47.4848894227888	51.6428264162936	10.3549204749422	4.51816821079661	17.358412403713	1.9629917872476	32.7731643820168	17.7409922848707	53.9528514670023	57.6239151107073	65.415343154883	24.3919571570975	9.1303910087159	7.20678009476131	20.1863958568509	0.403560252612718	29.418904803364	17.1313355462182	50.0577659089547	25.7776568419625	11.0813552618712	0.510042483289012
fems026	0.337971795575492	1.58893522067336	28.7577181182119	14.0182786302826	32.277486896977	36.5389757836578	32.4948980385291	21.5687249611207	8.18260649607106	-5.83444356118319	12.5983806961563	1.51849596381152	32.436902339696	43.2012637970139	-0.148314311671351	35.2629823592223	17.3218751005498	51.4855361435236	51.5472948468015	55.6629302744103	33.3677951709268	11.8407899312949	-1.8666725616469	19.1721689829213	0.577755341364702	38.9515507189116	19.284259464302	60.476445685742	65.671787996795	11.3690905484737	3.67311100385796	21.2915996725382	2.53988756557426	43.762456854265	22.8417307228232	67.5879112645778	65.415343154883	82.2168376329229	29.7253511752106	10.3522545637793	6.13096386672849	24.4882310254832	0.720881321232654	40.3531788927374	22.2417899723035	63.5103250322548	33.3022121751255	13.0805713280779	-0.870657982315848
fesa021	0.436502585116417	0.873561743116083	9.23754426164091	5.38340681357194	9.52262487500276	12.6815290159208	10.4495199829972	36.4578762259193	13.7020958922043	3.99166579917794	4.05820953431614	1.25933043276647	10.7742575479406	14.5980796559697	0.997054481446782	12.3459590009053	7.05363517209399	16.5290934427315	18.0412866277401	19.0592024190318	46.5236225067585	17.8955680592227	3.93069563526988	6.49777676493281	0.689748570220847	14.1549939946121	8.25512853422795	19.6987609697893	23.2032228192122	35.0302309964764	17.7095367767904	7.39802079301766	0.332235960089209	16.1910458799017	9.85023564148426	24.2460561202119	24.3919571570975	29.7253511752106	93.8965290987265	36.1007278624762	23.3143479481526	8.78935164924509	1.56504706520676	15.6662915960846	10.0362306076837	21.3485263140877	46.5906139296609	21.2094445075345	4.98209838426281
fesa022	0.279691181898192	0.460977202396162	3.08652975328621	1.70866213127786	2.7502718394231	4.35415069698776	3.35759855066292	13.9383153408284	14.9785145714448	9.23881501433722	1.22643395787138	1.04889915680095	4.24424151122846	5.25084887715413	0.203336598245465	4.47760554183346	2.55816795843625	5.62033419214718	6.52921368849899	6.63545357436902	18.4319274692672	19.543453496295	9.14092354427505	2.19788683447037	0.117455213922721	5.29688200891463	3.22009375975925	7.1497235471141	8.26294413451438	12.4775288873747	11.9184357522074	2.55815929012968	-0.234276963915623	5.50012953183999	3.43447427817051	8.27482894699486	9.1303910087159	10.3522545637793	36.1007278624762	42.0031087641598	18.2330898844505	3.07735897919659	1.36684659171564	5.8302820600176	3.56252040570082	8.17906871930273	16.5577215171905	21.9090934900491	8.71355541833461
fesa023	1.07392817824212	1.4153922468589	-0.89685756150495	-0.500817391256344	0.545710583677963	2.68625343840988	1.00298670455227	6.98335969316135	8.34224017529581	51.0534646119802	0.7820424785812	0.871449999526824	-1.30943291473059	1.51306394653746	0.170054013002867	-1.33481800086434	-0.7384280749321	0.950861357162461	2.87828973413836	1.69535948732993	9.91048649950947	11.9871062586946	54.4655811030987	1.135731188986	-0.573551214957398	-0.494678686117345	0.161317021390696	3.5189985749526	3.84365934742766	4.4043715911636	10.6869000526802	1.84757212497191	-0.688402779749343	0.867466708148403	0.515597940266302	6.86632903610961	7.20678009476131	6.13096386672849	23.3143479481526	18.2330898844505	125.06636604239	2.45146955989994	0.308851421261991	2.28409222824733	3.14194550514657	7.34738738024712	6.28932878453788	14.3064366480866	55.3806725876716
fems026a	0.0623072029853467	0.240035430781595	4.19708875104569	2.39319882858946	10.1891055827581	10.7803985194106	9.05418710122819	5.93297551619261	2.20929738516434	-0.693962066703187	4.50440355247967	0.463991620428669	5.08741672161597	12.6143116898695	0.0306649313270692	5.42549340530354	3.18487576220588	17.2268352953991	16.121766956692	16.5830562669354	9.76204586502678	3.26700036048277	0.398640974470127	7.01539999147708	0.0279581371909421	5.90475966148762	3.52667986566522	20.2049870259147	19.5320156893188	3.29042253345961	1.82388646479982	7.7923044121664	0.427357924708786	6.37356934849806	4.0577544726095	23.0920132443085	20.1863958568509	24.4882310254832	8.78935164924509	3.07735897919659	2.45146955989994	9.00038894966737	0.164895248670894	5.4537849512667	3.66497661595129	21.6279187443608	9.78016365785372	4.11621957835934	1.38469900857465
ff0011a	-0.0587443652663821	0.666836615595239	0.78302667606709	0.118377275580665	0.330945373446012	0.239773333080973	0.381650326333488	-0.248040066938585	-0.224710929096203	0.358612349254117	0.0306668314408646	0.653687458005659	0.987598499402221	0.560048161397067	-0.102979587201544	0.634567414915128	0.0223679603289515	0.163293752188437	-0.162147799575404	0.334898637884968	0.914096534145934	0.222475371206314	-0.14668662679373	0.003129122508172	0.550951950587842	0.872080782127839	0.347088747251638	0.975243606608056	0.818561577504598	-2.07564146848492	-3.86870282044245	0.16251134840112	-0.0582676407776484	0.542771374133694	0.0673966584334102	1.05960030062428	0.403560252612718	0.720881321232654	1.56504706520676	1.36684659171564	0.308851421261991	0.164895248670894	4.85274851974878	3.11608517319807	1.43429727103818	1.47481707817178	0.521417902443795	0.229099041976991	-1.91479486257401
ff2000	0.212818999265001	1.51908143984202	33.2330054028775	14.4823733821335	14.0159895010205	18.8260285695584	18.6316397942317	11.6697915385149	4.30598322749971	-7.48885117284476	3.08283575879553	0.543016755150517	36.0287379971105	22.6373867769481	-0.994195908923146	39.1123327166277	16.6802062099575	18.2285388571861	22.3702566228821	27.4728400792412	16.9738375453854	6.63835952360673	-5.20986951786553	4.21928304833515	0.0789864655985521	42.984247776863	18.5632486861489	21.8826280137347	32.5081922599501	3.27859006268001	-3.76993575851637	4.83625110307753	0.301538964439271	49.0080918520727	21.8295733611561	23.3119029666537	29.418904803364	40.3531788927374	15.6662915960846	5.8302820600176	2.28409222824733	5.4537849512667	3.11608517319807	56.2543862044056	26.1381489407174	22.7570614292429	19.4900385086134	5.46208522209289	-7.7099852290328
ff2005	0.410237431665547	0.516953844867779	14.5015264962603	7.6615078413095	6.7055410093468	10.1085821133287	9.33726935840533	6.41268487367787	2.66499442441334	-2.61695108467636	2.09053180145962	0.121561077515639	15.9652000074131	11.6441100906289	-0.403593887516679	17.8173254376086	9.32121374291419	9.06983028371613	12.6965068673562	14.5054596231314	9.76379281451198	3.66269553984612	-1.21516360443145	2.92669074913362	-0.0909572186103145	20.2004635741482	10.7073462257931	11.0304212485844	17.4331677060759	3.05163320526045	-1.19070951114644	3.28795589042315	0.271387934651286	24.2842343150151	13.2131530888908	11.6587601772201	17.1313355462182	22.2417899723035	10.0362306076837	3.56252040570082	3.14194550514657	3.66497661595129	1.43429727103818	26.1381489407174	16.5493087455482	11.1666499123048	11.409650141795	3.2048267861593	-4.18319453513645
ff2020	-0.287446018542177	0.97677992914983	17.8750510517118	8.28623956253332	28.9230772664326	27.7896727832508	24.8887435490383	14.0953581860968	5.0624986593356	-3.67917894951847	10.7186543108173	1.26901799487078	20.4998799513891	34.2703535489753	-0.279868267893138	21.5488974099941	10.3090301199974	48.8514376141536	41.2247943026495	44.4533681156883	25.5625986965588	8.54813385429975	0.710092206165795	17.0021274545953	0.113550726009205	22.7740804461731	10.8747338820594	56.7538406998899	51.9758548470539	6.79748771320507	2.0004605576533	18.9182407147139	0.391926597835379	23.2610283960607	11.5206268986174	64.6327219943093	50.0577659089547	63.5103250322548	21.3485263140877	8.17906871930273	7.34738738024712	21.6279187443608	1.47481707817178	22.7570614292429	11.1666499123048	73.8334526524651	28.4135937061327	13.4398176538688	7.73202267615542
ff2620	-0.0390425132568051	-1.78359586696824	10.1482657717337	5.15613219897352	11.8709326213617	13.0303147880015	11.4869619598305	32.4694941673212	11.3381043241947	1.53569420391348	4.52594208336294	-0.100844381985256	12.5228341172277	15.9940031292684	-1.24444964937683	13.5876334749706	6.9614645733375	20.3211277668947	20.1607834763901	21.3543864961972	39.8166661146284	13.7084646395821	-1.51995007208043	7.40679463977327	-1.2159557990833	15.7045356648276	8.03459631806238	22.9392893532319	25.6449947083187	31.5749088348207	18.1151133886633	8.25519152542443	-0.210211446434937	18.6058918257326	9.97917908752804	26.8511813224945	25.7776568419625	33.3022121751255	46.5906139296609	16.5577215171905	6.28932878453788	9.78016365785372	0.521417902443795	19.4900385086134	11.409650141795	28.4135937061327	105.999927446397	35.3530332137776	17.0744084515484
ff2621	0.0716324876106837	-0.410099776976534	2.61492790380023	1.27949710101039	4.4968240054636	4.78576301154233	3.82738011305744	16.3037162822903	16.6616265571423	13.4289690369613	1.61707562311829	1.04986561810938	4.01649624456242	6.24609720763264	-0.427895125344235	4.10701751065434	2.15724692199226	8.84905222913059	8.13045425653061	8.22038578801099	18.018352315564	20.4375195184964	9.31049945269347	3.08511278697741	-0.6112120552543	5.16763178731069	2.63013860892662	9.8627279129483	9.64256727769418	16.4525353541089	17.6844754216784	3.21894025292891	-0.452472264019407	5.919444128994	3.28959593163558	11.616146252291	11.0813552618712	13.0805713280779	21.2094445075345	21.9090934900491	14.3064366480866	4.11621957835934	0.229099041976991	5.46208522209289	3.2048267861593	13.4398176538688	35.3530332137776	72.3740532543445	26.3727295454044
ff2622	0.471711981123445	-1.86456135038028	-6.73923131034961	-3.7321614743523	-0.224238226600674	-1.80401816836852	-2.54541358708167	4.24266597425293	7.80347279397616	46.6345129997129	0.0796923910849994	-0.469851612109512	-6.44665070487402	-1.43531337636077	-1.91523649320047	-7.13506294813679	-3.54847767557183	2.39441144044138	-0.0198175828924927	-1.75723252956559	5.35722535306791	10.3089316639696	49.5533379389099	0.758952886877003	-0.759424870744179	-6.85023544432773	-3.57906808840183	2.46867040790897	-1.64067910960957	3.60146503074065	14.7657575384771	0.789436292371588	-0.0587061168996268	-7.54728002851672	-3.85960771370979	4.74767217285423	0.510042483289012	-0.870657982315848	4.98209838426281	8.71355541833461	55.3806725876716	1.38469900857465	-1.91479486257401	-7.7099852290328	-4.18319453513645	7.73202267615542	17.0744084515484	26.3727295454044	127.186221439905
fg0011a	0.00822418747850994	0.338607664814973	0.163130703738403	0.107217427375421	0.111151370474469	0.126444092717196	0.107871947622608	0.104711213001606	0.113276086963379	0.183092565779305	0.0038647743226427	0.337991747816294	0.257764418451327	0.171450393839884	0.760202850410243	0.449546500550461	0.153506350017507	0.105800069083648	0.0694248470853958	0.273709452788109	0.390623472036895	0.255639071061522	-0.202224438261616	0.00797372204270958	0.880923370777301	0.462864029816376	0.267994594756582	0.392287039402915	0.405095352784008	-0.890940894049658	-1.00411978284391	0.0602127084820362	0.42616606257906	0.406094463213746	0.196043068449592	0.412162783471658	0.448893675849429	0.568148140261887	0.64519651774251	0.397886324276751	-0.463574148204929	0.126642599875546	1.40040322453447	1.0752864290063	0.527432201812578	0.431661091080007	-0.236441545454832	-0.333634588510664	-0.395657272552341
fg3100	-0.671713282356541	1.23292636282479	33.4553234116281	14.6177543989565	13.1703655912961	15.9218712993719	17.1207025909523	8.68179348168968	2.86484235758201	-9.13859674234323	2.12875439296349	0.203658002820126	36.1164873409735	20.3164068853369	-0.608069656190557	38.8450332918516	16.4071217788566	16.4513449545278	18.6003182264114	24.2887219446258	14.6054644495232	5.68334167305454	-9.06094796408281	2.72112982447582	0.223708624730684	41.2225152875173	17.3023277719419	19.5316118768671	28.292886604239	1.71403241884249	-3.74963620677146	3.31875778189092	0.349492795111781	45.4098804127354	18.9990212006359	21.3562585092758	23.2821078044018	34.2281785536282	10.967543599195	3.57628680123783	-1.27613625251178	3.73102549211397	1.18579913061857	51.6871637534818	22.7535985916715	20.4741474281325	17.1795661057958	3.45487292078724	-6.41440744999322
fg3120	-0.338781359717609	1.46075634765163	15.4720036860385	7.40719588999612	26.1836694891595	24.936555683313	22.3368261741854	13.1764169836944	4.01242216260209	-2.75311668985228	9.78037415630253	1.76634833773387	17.8450013722094	30.50598296331	0.336368282088408	18.7644090272455	9.07268155750504	43.7370406765466	36.1735906344339	39.1783145009416	22.7583148203352	7.26433704539647	0.865100277754118	15.0489229131624	0.486650531376279	19.7963028892107	9.56990385070361	49.9093953997861	45.749776625595	6.95723225354645	2.23065977249714	16.7159080040524	0.329121005214396	20.1885963953477	10.0251244570309	56.3561421277764	43.6051039685244	55.7834486580738	19.3876437862571	5.96097010476109	4.88515482307962	19.0625513609835	1.12027321163255	20.011213494497	9.78265421978064	60.3582466238916	23.2592353244566	9.96328476185068	4.23843700612289
fg3130	-0.116732201497128	2.21108496815528	31.7975351214642	15.4375135446536	34.3506071790213	37.6167751776775	34.4204053695975	20.1197744844751	6.513887291921	-7.35644778743056	13.0023454137782	1.84888389688556	35.58454002593	45.2797557822067	-0.0600832552593476	38.2254424074232	18.4968845640633	53.4630850935468	51.7793310242361	57.2619706347178	34.5067858123007	11.0728717741249	-4.10503837454693	19.2569182192476	0.373226774172179	41.2160051434196	20.0727166079929	61.8506104084452	66.9959020266114	8.68406166898523	0.650829831833366	21.3844337302188	0.916130558631198	45.5927947884432	22.779844348863	69.4714298304138	64.3792594564158	83.031971214358	29.9431822483415	9.21306319734265	5.81187866119676	24.4442242560961	1.36609518874978	47.5589751133256	24.949303426265	70.8560913205387	37.5232925455905	13.3959984716426	-1.51548798606971
fg6120	-0.371663322891923	0.635366490329867	10.5302998435366	5.37917120126685	9.20082648017236	10.4701527095616	9.70033942468147	31.4360422246196	11.4162122208658	-1.96953419009675	3.28363657643012	1.0063713104127	11.9305785440069	12.8449233770863	0.104991766743321	12.7575804714092	6.52211398328744	14.0906944089563	14.7628671448895	16.2707532089197	41.9744315582937	17.0096545581012	2.87642465308337	5.01649700780276	-0.0696187308166697	14.1969493970165	7.54968786178223	16.098376258253	19.3981930998369	30.1568916459258	15.9338768544543	5.59228066781881	-0.446303236206141	15.5968923399168	8.21176397524345	20.1137086878208	19.4874182983341	25.1848776998615	45.1177613980133	17.4747182238878	6.35887634184734	6.94971926946797	0.783561561732075	18.0335844318895	10.0490807773961	19.7019825271997	48.4074034642768	24.4455737570464	3.38275613787708
fg6121	0.290088625803216	0.394315030898371	2.3639215380102	1.08652005318495	2.33543435160738	3.70204861406846	2.61547450056308	10.7742679972367	12.8990597999413	9.19862081121237	1.02504240303027	0.537961701161173	2.84944200758974	4.2191995760346	0.304350140533174	3.50896230209428	1.97520796070749	4.84733164409619	5.77805352090017	5.56405272596504	14.8941044677247	16.5281918064901	11.0484295299473	1.97349797574664	-0.764861264893204	4.09948234581571	2.67716111158429	4.94855113609479	6.20077174951973	12.1550561186346	13.5834800177914	1.94898988147836	-0.439083364089752	5.23908868731605	3.23340324503875	6.73750934521951	8.12691269435691	9.04690566769819	15.8521320112805	17.4840037049655	12.4491921708353	2.65113109300527	0.101750513395603	5.22105986618592	3.74896043305037	6.98179338311141	15.561393360399	21.8340549262319	11.2497989003397
fg6122	0.713811130353588	-0.232657717337472	-6.57889100240689	-3.47720010914585	-3.60675722460387	-3.34319664076818	-4.17317231953869	1.44065154712672	8.13108839079263	47.4304216862719	-0.883278368663794	-0.471295980845849	-6.80448140735063	-4.24076909184971	0.306816568719303	-6.85079178062314	-3.3090169538843	-2.6667446223585	-2.89756626036649	-4.83321318614415	1.23114887841593	10.5426798540726	52.7659612011722	-0.75664367417569	-0.887052178658515	-7.39940762349096	-3.3234714848568	-3.34523149331087	-5.57009336544619	2.71389393609605	8.85809658777251	-0.845598488028226	-0.473539227840395	-7.82159924701978	-3.7259649234875	-3.72312082225314	-2.35741970997486	-6.11533357307567	1.0435828309785	9.35656921613718	56.8484984164388	-0.700273162421593	0.0090345008154394	-9.08753162390736	-4.21717682890283	-1.18594131990776	0.264587217316968	13.4966672660225	57.9761692959461
fh0011a	0.000255909175507165	1.62230132142192	1.19246463800484	0.459543085799367	0.375772380420622	0.746987251070166	0.731521031081332	0.87284803647869	0.493078820026056	0.356842080774242	0.138531607609009	1.26535455053043	1.0570863577145	0.760655127489298	1.3641122278057	0.995740275451331	0.336885817978783	0.439914852037968	0.809601246975619	0.867592592592593	0.971675507165457	0.106051088777219	-0.127314814814815	0.194221816063821	1.44337427880141	1.20336869532849	0.613619021031081	1.1071514982319	1.2126768099758	0.343290526707612	-0.790084682672622	0.281504730668585	0.832681928159315	1.05056765308022	0.502428810720268	0.602908058812581	1.19668713940071	1.27223152801042	1.67311092499535	0.604166666666667	1.12533733482226	0.299813167096158	0.589428624604504	0.749886004094547	0.468127675414108	0.147747999255537	-0.0567885724920901	-0.432882002605621	-1.89791550344314
fh3000	-2.30756316106584	1.44402631487633	32.164387123155	14.2504462204305	11.539401133098	10.537858824884	14.2868153424057	5.61435752995991	-0.443535138813968	-14.0541543246679	0.709049242234751	0.672469811392177	34.5614744429934	16.6047869960285	-0.323128708514322	35.9707638672017	15.2879524978944	13.5434625930973	11.7505196020908	18.6398561388234	9.93553846997069	2.30477582119638	-17.2500360402136	0.563373651283145	0.689876840259049	36.1142959816345	14.5949429507866	15.7264479727577	21.0394521493216	-0.642316258000608	-6.90366998993713	1.12123432037133	0.401374772481366	35.7424329667799	13.3172761760781	17.831371046223	12.2661031420442	22.8659493717804	3.76478518218841	0.528283720864208	-10.2472283340746	1.13481335665461	1.0907351414953	40.7631864674913	14.3568736613072	16.9879585939743	10.9604568668831	1.8552375420732	-9.45802296952433
fh3010	-1.36303023277089	1.82427442453952	32.297019825272	16.0166313953635	33.301862332693	33.4211058273161	32.4650469429697	18.4897486687991	4.30265585617983	-11.1976002501522	11.7603739594067	1.57346773888274	35.8305361474668	42.5461081734788	-0.35099899213582	37.555700650932	18.5163322852492	50.7370486732154	46.3465819287902	52.9303193541468	31.1130562377171	7.73860598898447	-12.3136089069011	17.32362775111	0.859466549634551	39.1952730657367	18.9768467257821	58.5858574376906	61.8250718556688	7.00385019100525	-1.08127174636522	19.509782284536	1.09799511524982	40.5202348410288	19.6093198691196	66.6622518863937	55.9359102401524	75.0232279373957	23.1686808374894	5.84049520199869	-0.913564842416729	22.2669343304992	1.21676512663758	42.4268677150662	20.2060903071541	67.1297175772144	34.2755792064529	12.5661397461255	-4.59113000659291
fh4020	-0.207771594949007	0.768533502414773	16.1339227367219	7.52020782269792	23.8804018878132	22.986462022132	20.7126688093638	13.2338822959745	3.72735367436681	-2.23144833946884	8.63717003834787	0.763820988180072	18.3003733277183	28.0877293443047	-0.322961559208472	19.2316433233336	9.07668415050772	38.9961165762901	32.8352761768668	36.1962822548083	22.5297661999577	6.44597652812083	-2.26302210992186	13.4523193850381	0.156534871469715	20.3046921243064	9.36911502348529	45.4876076435221	42.3100181620595	4.9516169201311	-0.475420101133414	14.9753521700768	-0.00849993060090152	20.6709081936676	9.74232813076683	52.1927919099578	40.1431971691477	51.9752889486667	17.4307157649516	5.76313807739261	5.58742172885772	17.2797898018631	1.89867006091348	21.1243324043318	9.88572648238051	54.8392750751561	21.0961893191633	9.97153998176696	2.88255551139249
fh4030	-0.700443641623056	0.567624295362563	13.8301974364919	7.47443797771027	5.17970337405799	5.92098995842363	6.95621077767999	3.82670445763027	0.677173216995208	-4.8041891622267	0.81410965210157	0.22855142000019	15.0023186475378	8.33248756336611	-0.164316639695654	16.0563059372506	8.55145940389329	6.11249805997975	7.05629344541288	9.57410356474778	6.20901413454593	1.64028599920506	-6.43625639575782	0.894436300385309	0.188356053651812	16.739340471977	8.77885205610602	7.1416061317258	11.1246321216882	0.884979708649968	-2.22225491077484	1.17825881648773	0.449108024428482	18.0965692319097	9.25790538142691	8.12059948597349	8.43534977539928	13.2093601521418	4.15169034122275	0.959882392186924	-2.26362428511042	1.29325831560133	0.117810253401344	20.3986995791891	10.5652157720492	7.18592623349011	7.10392396697865	1.13328408363222	-4.22854448009034
fh2030	-1.49569134120067	1.64217115079478	11.7280858940023	5.57156647960455	8.31802140804462	7.2940268274833	8.30653096777043	29.9089838710186	7.32096649285347	-9.73305833940575	2.06138155854287	1.03314477282836	12.4841638354989	11.4034098616119	3.00031229594299	14.1246524919008	6.59991175273732	13.1231701113856	11.6583701621731	14.1687942222096	35.473034704281	10.4602958294296	-12.9006482901008	3.62280232833107	1.54065801386089	13.2044979290678	6.39740163466422	15.3804924260348	15.4259479680259	24.9365605491361	5.07809803884457	4.00696635958191	1.21323582760002	11.8747311967875	4.93120617210345	16.5671068777661	12.736955571959	17.4874839908898	36.2314942966559	10.3330866905147	-8.10338750406143	4.55124280195745	0.635733595788106	13.2544082622781	5.40456444968092	13.8171898412338	39.2954848000202	15.4616187497437	-3.7425873087976
fh2031	-0.189570735031088	0.621912528745422	6.37044225364109	2.93417937143344	1.87765841921472	2.55197811089345	2.63764266246487	11.9197630099651	8.52225108593817	2.31012584106976	-0.0103317791786441	0.604079720637084	6.86639340771655	3.62428988161145	0.171120432671834	7.40506451750277	3.52575802742526	1.1511583340431	2.78164764500468	4.12107465292565	14.1145877693553	13.949030108168	2.43783536325696	0.226784210041444	1.01045481645516	8.04901946171535	4.10195468869773	3.01104675921983	4.70160016182608	9.31602929903756	6.00877267694404	0.236992201791714	0.502970360275956	8.17810663486927	3.63609679754706	2.2130163529512	3.74660697555574	5.31388936206456	15.309705306192	13.4657024529427	7.00784643556767	0.295395987429693	1.35073673452006	10.2996763478409	4.99390597053062	2.57863576356358	12.0836172387361	14.9436057405672	4.72338386849502
fh2032	1.30111243600299	-1.92354309210838	-6.27292666250272	-3.15527945755141	-3.96806111536969	-3.01753104032403	-4.04786349355062	2.10034695606091	8.24479151879927	39.7731039850855	-0.975516059522508	-0.297564801408171	-6.12559111470724	-3.716474793932	-0.648145387956733	-6.37467398196254	-3.18001270476677	-2.76609388751668	-0.833556317368387	-3.59888437006123	-1.97428999990536	4.66035686909122	49.3517511048652	-0.320424797494721	-0.575278700470337	-5.62969023554685	-2.55054533496106	-6.26503042519566	-5.07829105508711	3.37513012330958	11.5618795484011	-1.14239126516043	-0.0316246959846313	-5.93831823902942	-2.57571118303381	-5.0332493446517	-2.15488340951462	-6.22355622273325	-3.17329112606346	4.45741418959203	47.5011971344481	-1.29711251811365	-1.99676939310488	-8.03619663761368	-2.99137838438899	-2.97928436911488	-0.385059714769705	12.1438465869839	50.4278832959525
FJ003a	-0.07527081420915	1.08147178138022	0.693271244799011	0.0775204096439515	-0.056881314923645	0.0781106962937724	0.292166261312842	-0.874317246937765	-0.455055014558038	0.626171504099279	-0.0201833840152296	0.326439163803954	0.487833155103831	-0.0554958565583726	1.32309499474775	0.922702574391102	0.00460447245644437	-0.514417662701454	-0.477051847435546	-0.076798580157536	-0.136855219285379	1.27586378218777	1.15291953332261	-0.281571067217997	1.78494954370093	1.02032924351828	0.194557454567249	-0.0849813253335103	0.0239235647793266	-2.27408858479466	-4.30775621673969	-0.233943414253413	0.550420022270802	0.276241179216863	-0.297505891037106	-0.559663232988546	-0.0819811944215741	-0.358024901658323	1.26008258492715	1.27222269539789	0.722689877510591	-0.231558586585852	1.52388157043851	0.827002676597045	0.184580782127839	-0.531426987416681	-2.60328084237887	-0.986428533123874	-1.47481680215263
FJMR020	-3.25641101773778	1.3401409905775	30.2402655540729	13.5273233122612	9.94061636257243	6.56586399117369	11.8701035387231	2.52905692934225	-2.66124600560871	-16.2838155387736	-0.328783508303564	0.925156029677578	32.4815407033599	13.5162863083465	-0.44269724327854	32.9443716976281	13.979806849691	10.5008362315343	6.49997943263082	14.0956798390887	5.43564353468535	0.0338085200011332	-20.721856082831	-1.03558726515168	0.792906071474762	31.9156919168977	12.4321210414912	12.2748528463094	15.4015299504427	-3.16654549426353	-8.66341401767153	-0.573062482801187	0.184649984069752	28.7046526377966	9.41795346790449	13.9716933577176	4.43779140129398	14.4570819571808	-1.49039451415899	-1.53016388439372	-15.6751226510771	-0.87212685763735	1.39057252678963	32.2464163488503	8.45702716343803	13.5243660234632	6.21640164885949	1.88118539180523	-11.4637997741375
FJMR022	-2.6202150898876	1.3312549880602	33.5854999416417	16.7206867277379	35.5231257787683	32.6802080159113	33.2886261541543	17.2111571668764	2.57679187683553	-14.8249035115944	11.8992286099626	1.535508285306	37.1338419577486	43.7673564306151	-0.72880788121398	38.0453496571054	18.7210317595511	53.956555683313	46.1116358905324	54.0294346418218	29.821468965985	6.51884493086903	-18.7479167652449	17.7102134103321	0.821598024649298	38.1034610000726	18.1812481625011	62.454330720615	62.6223579487204	5.27397892633286	-3.30786212922743	20.1088488749136	1.06728396376105	36.6229528843212	16.8197141782358	71.9175161628923	53.8064578148117	74.6630139358121	21.5266929239733	4.75328407574596	-7.47081556953001	22.9528247530264	2.20815892866719	37.928871077768	15.654135788011	72.5200120738659	33.1835731939673	12.9564151185936	-5.59981163665156
FJAR020a	-2.64264334068333	0.642866324718382	11.6719614827117	6.02207971748258	11.2589109231026	7.40822330027413	10.1751081600722	25.5220883332229	5.44749977918469	-9.79010301822988	3.32067333561789	1.1723157927112	12.9651542592119	13.4868284059973	0.836621312778582	12.8560114208834	6.31475054178614	18.7429576673386	12.0357844030258	16.2484594188772	33.9852870953954	6.9402849345598	-14.7027048101461	5.08243225088616	1.05357906134565	11.474973581025	5.74578250637999	20.4990711758731	18.6145963850956	23.2792004592959	8.42019852873911	6.02520499956838	0.258061336185005	8.10790763295448	3.05220346080686	25.5336862829527	12.7197745830534	20.9970946225162	32.7281902489535	7.29653919314085	-13.2970069470075	7.02547237463386	1.18451169847984	10.1689772031848	1.91381771538168	23.5953735051592	37.1809546003716	13.8886495408619	-8.27960522165126
FJAR020b	0.253670265956272	-0.116553419956026	1.30000500777585	0.464215774415075	3.71010947707779	4.55449142290233	3.38319029627106	12.7048287774402	11.3699711283978	5.816439286041	1.72534006752182	0.00775534925096291	1.64477523366992	5.17669913440397	0.880777474945348	2.31685069257146	0.895436102357361	7.81662863517209	7.35158864788475	7.17224992271464	15.2036825093768	13.7343798796241	6.50659261861725	3.03915371427571	0.153624959385755	2.6599251160069	1.36998230717303	8.71640957455198	8.25079047939004	11.342143470018	13.8512905472119	3.22560364495891	0.180275987596488	2.93009135050646	1.38811820401442	10.4005399131565	9.09370041513279	10.8942739040463	16.199450741624	13.6426314127133	7.23414161595801	3.92590838501066	0.107316636541149	3.07508998224014	1.63039430122994	10.9648643799664	16.8013026920541	17.5965493269865	7.18651362588208
FJAR020c	1.12125106858839	0.689998564700464	-5.63433656433454	-3.23479495326601	-2.13191347115363	-1.65896819707451	-2.98629030668092	5.81105957439426	9.08355414864656	38.6062636235162	-0.412510776996108	1.02591583151161	-5.78053643137218	-2.66057727037573	0.100106819407773	-6.35926426703511	-3.41988851981187	-0.640770353651497	-0.573201183254628	-2.76910271303157	3.51226599491494	9.44779157084859	41.9552289066172	0.152148346489813	-0.437834377474314	-5.45524978549369	-2.43032882554644	-1.07074664360724	-2.68308945070614	5.42914706930762	11.686416822026	0.0513301494728863	0.424740029399982	-3.93946921913396	-1.45342939982398	0.328781955130328	1.8553269131281	-1.29536581605453	6.71422131451356	9.97509706015956	41.0362602403101	0.425186362151985	-0.0678123826918648	-4.72586315128688	-1.20979033980322	0.365858324895034	4.85266512253673	13.1776157545417	45.5966370616422
FJMR022a	-0.0323902506712595	0.0548885682993557	3.36959398372543	2.10329517577375	9.34572059839841	9.25057826680858	8.05078337664881	5.13337983447888	1.57570857653098	-0.641075511077521	4.09427618256911	0.28111667430673	4.00931814150531	11.1444923874443	-0.120125557213284	4.20615976837921	2.67271175227832	15.3206008155841	13.7923895433864	14.4492939146925	8.64361184207813	2.19504978126174	-0.791310742508236	6.23825963142072	0.0735730953892442	4.49142878646328	2.88856991565529	17.6618480404131	16.9519300191835	2.76411814967042	1.26424169344691	6.90652013535232	0.309637022332159	4.78556631564322	3.20417720439835	20.3283494145636	16.8763275279494	21.178033376546	7.64851498684559	1.99856831269343	1.43363091173732	7.93018519204125	0.386645850178989	4.23008051653059	3.01298902132921	20.6369846128779	9.55099344843374	3.84504732752327	0.942172714742805
[truncated: 22 more columns]
