# Supplementary material for: Synthetic ALSPAC longitudinal datasets for the Big Data VR project
Source: Wellcome Open Res. 2017 Aug 30;2:74. [Version 1] doi: 10.12688/wellcomeopenres.12441.1 (PMC5605951; doi:10.12688/wellcomeopenres.12441.1)
Supplement: Supplementary file 4 [file wellcomeopenres-2-13472-s0003.tgz › 745c127f-7aa8-4a9d-95d7-e380f16e223c.csv]

	sex	age.7	height.7	height.sit.7	waist.7	hip.7	weight.7	sbp.7	dbp.7	pulse.7	bmi.7	age.8	height.8	weight.8	age.9	height.9	height.sit.9	waist.9	hip.9	weight.9	sbp.9	dbp.9	pulse.9	bmi.9	age.10	height.10	height.sit.10	waist.10	weight.10	sbp.10	dbp.10	bmi.10	age.11	height.11	height.sit.11	waist.11	hip.11	weight.11	sbp.11	dbp.11	pulse.11	bmi.11	age.12	height.12	height.sit.12	waist.12	sbp.12	dbp.12	pulse.12
sex	0.249628904258131	0.00842957540938263	-0.976735751938464	-0.450230228405252	-0.350850248679734	-0.189170899082637	-0.398390957520687	-0.222833865265585	0.167005020307431	0.766264131170257	-0.00401311196354365	-0.0128803057159774	-1.03796886199258	-0.441981626896674	-0.00662889587498853	-1.0407699883739	-0.452324939196351	-0.391262688094659	-0.187053780738904	-0.462239770436277	-0.44133619759715	0.100985947271472	0.959973027245777	0.0205297996402453	-0.005282840523933	-0.968534550672591	-0.385566445632123	-0.433837313563973	-0.489979611963793	-0.133123859990797	0.273836677621392	0.00215259654798269	0.0164364164492442	-0.823665840362779	-0.253461363845993	-0.514457686600361	-0.078460967488556	-0.435837028519821	-0.19887038583356	0.146557957783163	0.814228378708903	0.0105655887837358	-0.00485197604674301	-0.954506231748003	-0.201025436434676	-0.463157774917106	-0.421022806323339	0.0267701146917899	0.621136198857639
age.7	0.00842957540938263	11.6782767075593	0.0549417190815904	0.06151428615676	0.0211287487256062	0.134144027609704	0.0934019575761309	0.00119462918342619	0.0141136589791384	0.31247493042598	0.0458363511398667	0.174588142653699	0.0649996330258775	0.0346560776818116	-0.0745586944381197	0.0138765785615676	0.0251446615712237	0.025915457313704	0.114416521732565	0.048151445949773	-0.119447517223341	-0.114830993895197	-0.119933505908063	0.0215960905294963	-0.0330940109568203	0.0387874119115904	0.0469909936929329	-0.0364806799625275	0.0997644653233361	-0.373406858961114	-0.205195152915928	0.0406155661679064	-0.0509055779591628	0.0662223744089662	0.072418498230269	-0.0910862752100032	0.133681145402565	0.0662478708215587	-0.224619977758011	0.0160266698913721	-0.505555291914631	0.014643056534055	0.0934413465674729	-0.0621488746043226	0.0363381510515493	-0.152686118088171	0.194220439513069	-0.194452510557999	0.373137570212413
height.7	-0.976735751938464	0.0549417190815904	30.3946271217986	13.5458575441552	13.1231001444763	16.8240893694776	17.4384617847555	10.4818906601431	3.44217665146195	-10.3416035962928	3.33345824501765	0.0334912838538021	30.6161216944736	19.7327223728498	0.0610308295148628	30.7772493982782	13.4207144597753	15.0849172297457	17.6833563454435	22.0003187823928	13.3586746507175	4.6919008886239	-5.69997087998056	3.72824653877203	0.127447537026388	32.3524689872778	13.9136177552861	17.6559480114003	24.986712785522	3.05443085641636	-2.03580173308479	4.13369859160012	-0.0208404635056203	33.2934575025157	14.4498036084376	18.2408465033895	20.4338045532117	28.7577181182119	9.23754426164087	3.08652975328617	-0.896857561504937	4.50463524572402	-0.0786024611221324	33.2330054028775	14.5015264962603	17.8750510517117	10.1482657717337	2.6149279038002	-6.73923131034963
height.sit.7	-0.450230228405252	0.06151428615676	13.5458575441552	7.60214999984233	6.17156597882691	8.21369024579896	8.349707360563	5.39320275262058	1.75276236013714	-5.39943110483367	1.85487375592161	0.0144903746296965	13.7471164398578	9.61330227329363	0.0442250262343296	13.8344450753453	7.35684784563116	7.17266426293421	8.92655268259056	10.75516304845	6.86062691438986	2.1653640731908	-3.35569074578797	2.12781662077163	0.0897801304647321	14.5030334503654	7.58764141643559	8.43432054733801	12.2023446998016	2.0417919793569	-0.581652219036191	2.3436814901816	0.000216414207295373	14.8663369539158	7.81036574113505	8.8406870077001	10.1018512248941	14.0182786302826	5.38340681357188	1.70866213127783	-0.500817391256345	2.53722052715979	-0.0069812583266976	14.4823733821335	7.66150784130949	8.28623956253324	5.15613219897352	1.27949710101037	-3.73216147435232
waist.7	-0.350850248679734	0.0211287487256062	13.1231001444763	6.17156597882691	21.8081762942143	18.8387356312321	17.3701771372556	10.9408829891768	3.67063706400803	-2.19631995507988	7.67935064078755	0.0302084232171947	13.9790174191736	21.1572418905576	-0.0121382486489226	14.1232189746598	6.69253771210098	25.9599373397118	22.2580934174955	25.1340044581034	13.4877655304141	4.09911137608944	-2.08465812663446	9.50986125536961	0.154551006370423	14.7638121358518	6.90590886794297	29.2687076113461	28.2725055164397	3.38206234404918	0.220179483418345	10.1046508370042	0.0158728042339206	14.7250309851202	7.18161141157765	30.039801049346	24.501227776516	32.2774868969771	9.52262487500273	2.75027183942306	0.545710583677953	10.6604654375768	-0.0912826983984122	14.0159895010204	6.70554100934678	28.9230772664326	11.8709326213617	4.49682400546355	-0.224238226600688
hip.7	-0.189170899082637	0.134144027609704	16.8240893694776	8.21369024579896	18.8387356312321	23.7375983337907	19.4071925146763	13.2785338336377	5.09303369089638	-3.97174210664117	8.03280936907283	-0.0468860493136061	17.7911923869188	23.5142963444025	0.0880699330195047	17.7780697074512	8.8032331975319	24.5664900301885	26.2989690487907	27.7163198683309	15.9582754087449	5.48738838968852	-2.06884704044391	9.93216979169693	0.129022330847626	18.9993920560113	9.44844325992799	28.3445600333746	31.4263979699186	5.41581404353845	1.42126538215241	10.5832188816482	0.0673305412319157	20.0318126255886	10.3622099196547	29.3659199639124	29.997801125054	36.5389757836577	12.6815290159208	4.35415069698773	2.6862534384099	11.2244853846536	-0.0606273757611458	18.8260285695583	10.1085821133287	27.7896727832508	13.0303147880015	4.78576301154228	-1.80401816836852
weight.7	-0.398390957520687	0.0934019575761309	17.4384617847555	8.349707360563	17.3701771372556	19.4071925146763	18.0899274700558	11.5912200874113	3.99261410236994	-5.24181540155263	7.03967239333117	-0.0140540473824799	18.1127983924645	21.5093134615324	0.0546830129943581	18.0795457434693	8.68989823174248	21.9189459183866	22.1237693331693	25.0051323038608	14.0915625483033	4.39641072594607	-3.09256053494089	8.4507230995912	0.132045669470693	19.0628838558769	9.10460839587136	24.9806681279908	28.2058177264224	4.01524457661813	0.0274851580564075	8.99929420195247	0.00818407559889821	19.573026131915	9.66389940521815	25.8261264814341	24.8278325912361	32.4948980385291	10.4495199829972	3.35759855066287	1.00298670455227	9.55017939359644	-0.0761225885683208	18.6316397942316	9.33726935840531	24.8887435490383	11.4869619598305	3.82738011305739	-2.54541358708168
sbp.7	-0.222833865265585	0.00119462918342619	10.4818906601431	5.39320275262058	10.9408829891768	13.2785338336377	11.5912200874113	73.562244682294	29.0590358611955	14.8789593960071	4.71954992532819	-0.55535255436857	10.7962659736219	13.5880732128943	-0.305303159435155	11.6440739676095	6.05793698956174	13.7144202060206	15.0166600619229	16.4846920178418	38.3900950925373	13.8840024628793	4.49787287820134	5.674034893402	0.15301121072271	12.6968134181579	6.95273529054563	15.148718659998	18.4029812236007	28.9307355594671	15.5847276243111	5.85159737023076	-0.0211224582035442	13.4442139290299	7.31693495727225	16.1730991547504	17.2128000328068	21.5687249611207	36.4578762259192	13.9383153408284	6.9833596931613	6.27763371776603	0.0325013815707611	11.6697915385149	6.41268487367789	14.0953581860967	32.469494167321	16.3037162822903	4.24266597425304
dbp.7	0.167005020307431	0.0141136589791384	3.44217665146195	1.75276236013714	3.67063706400803	5.09303369089638	3.99261410236994	29.0590358611955	39.7016428264991	16.953078027457	1.68143040934038	-0.384493179033316	3.85888401123634	5.1772465592242	-0.245052479779562	4.41038287403749	2.37818766620294	5.65168716700258	6.48191195304834	6.48885142914821	16.2292344885128	16.2943415878829	10.9623602554518	2.30583818002653	-0.0197359855418355	4.48592341809487	2.62157564738318	5.69276388218554	6.70307743598716	11.9225427198768	12.9581799455532	2.19868406332348	0.0953201109431203	5.34543553060342	2.88345097663458	5.62935012081748	7.12533780799792	8.18260649607103	13.7020958922042	14.9785145714448	8.34224017529582	2.35356186935555	0.00251574202591537	4.30598322749973	2.66499442441335	5.06249865933552	11.3381043241948	16.6616265571423	7.8034727939761
pulse.7	0.766264131170257	0.31247493042598	-10.3416035962928	-5.39943110483367	-2.19631995507988	-3.97174210664117	-5.24181540155263	14.8789593960071	16.953078027457	110.904029524584	-0.693899240901245	-0.414765888062252	-9.7179944961783	-5.91377623364784	-0.243680169351194	-8.75089124609241	-4.16152750570175	-3.33435089761425	-3.70613959234336	-5.47047243830574	4.8122930842223	11.2443139071063	50.4316724472959	-0.632743320536401	0.12994434591964	-7.98140622683409	-3.6983533880955	-4.73300538316189	-5.82273376455406	1.42725850691002	9.50676976375914	-0.832933123170341	0.0817815195568824	-7.08953711984276	-3.22146981375804	-3.70171504493587	-2.86122453526264	-5.83444356118321	3.99166579917801	9.23881501433732	51.0534646119801	-0.798309447978415	0.103492073455641	-7.48885117284472	-2.61695108467634	-3.67917894951845	1.5356942039136	13.4289690369614	46.6345129997129
bmi.7	-0.00401311196354365	0.0458363511398667	3.33345824501765	1.85487375592161	7.67935064078755	8.03280936907283	7.03967239333117	4.71954992532819	1.68143040934038	-0.693899240901245	3.65658568133128	-0.0243884279503193	3.70629993363449	8.62644337754741	0.00925394500178006	3.64730408069748	2.1029504189173	10.0609419064285	9.54169592286035	10.2687035728666	5.54830579171838	1.60552271532748	-0.52458197561193	4.45541439778556	0.0493896971491075	3.87416897070371	2.24250675855326	11.3529495191666	11.5419542168361	1.78036307205362	0.54134182174198	4.7042786887709	0.0195954915006567	3.960376553825	2.46471956331423	11.7528027355614	10.5668315152992	13.3101651290984	4.30372854212347	1.36092947916801	0.835811830560778	4.96285376537479	-0.0286779695700068	3.37385589927645	2.23860906050136	11.2471626469707	4.73631236736387	1.79575628494282	0.0845846997523985
age.8	-0.0128803057159774	0.174588142653699	0.0334912838538021	0.0144903746296965	0.0302084232171947	-0.0468860493136061	-0.0140540473824799	-0.55535255436857	-0.384493179033316	-0.414765888062252	-0.0243884279503193	8.64699768808533	0.00570696752181765	-0.0330875651135554	-0.0341569893318075	-0.0115426623512753	-0.044169452715134	-0.0475409993676371	-0.0193044200373492	0.00912063406094802	-0.0944315446010693	-0.0955528440139708	0.185435905816625	-0.00663140304646208	0.0155158747895547	-0.0338630258439623	-0.0318046330711611	-0.106791283596557	-0.0310384792473839	-0.0938895089804	-0.0769120142061535	-0.0209055316385635	0.0490165300710127	-0.062094726968052	-0.0561181905633544	-0.0397814874871598	-0.0490867570209891	-0.00984611223617624	-0.296248358453868	-0.236669188454115	-0.113694430616656	-0.00452691882996631	-0.124885049017456	-0.0290211925914575	-0.0156075523282799	-0.0464734560599022	0.0184788922319744	-0.392248441899316	0.118282335021514
height.8	-1.03796886199258	0.0649996330258775	30.6161216944736	13.7471164398578	13.9790174191736	17.7911923869188	18.1127983924645	10.7962659736219	3.85888401123634	-9.7179944961783	3.70629993363449	0.00570696752181765	33.3919664786581	22.092272430104	0.0830046925273729	33.1571481623433	14.5383515151085	17.1616309537327	19.9469702956085	24.5088648436785	14.5715573315415	5.45490659512246	-6.72834060052299	4.43766404809294	0.119526149492376	35.0650517930203	15.1780511392492	20.241117088897	28.0072017652606	3.79703381944239	-1.80743201254238	4.93259992290642	-0.025114805843148	36.1897465986554	15.856940777333	20.9961122151876	23.4499780643644	32.4369023396959	10.7742575479405	4.24424151122838	-1.30943291473061	5.42030526955624	-0.0181285123957375	36.0287379971104	15.9652000074131	20.4998799513889	12.5228341172276	4.01649624456233	-6.44665070487407
weight.8	-0.441981626896674	0.0346560776818116	19.7327223728498	9.61330227329363	21.1572418905576	23.5142963444025	21.5093134615324	13.5880732128943	5.1772465592242	-5.91377623364784	8.62644337754741	-0.0330875651135554	22.092272430104	28.6228840136022	0.0767752488524973	21.9656918616938	10.7151667471065	30.0158074742829	29.680576525124	33.0407427399079	19.1723168179251	6.39932164352833	-3.04055608393507	11.648861362701	0.0980779781249371	23.2475607873012	11.3447360192361	33.9772162917538	37.2951068351802	5.86815630254218	1.11605859649783	12.3867828533789	0.0599908492563183	23.9097859747576	12.0369021661982	35.4040311333819	33.417642335185	43.2012637970139	14.5980796559697	5.25084887715409	1.51306394653746	13.2213711299899	-0.0465260540011431	22.6373867769481	11.6441100906289	34.2703535489752	15.9940031292684	6.2460972076326	-1.43531337636081
age.9	-0.00662889587498853	-0.0745586944381197	0.0610308295148628	0.0442250262343296	-0.0121382486489226	0.0880699330195047	0.0546830129943581	-0.305303159435155	-0.245052479779562	-0.243680169351194	0.00925394500178006	-0.0341569893318075	0.0830046925273729	0.0767752488524973	9.29433681682386	0.039187792027181	0.0434785044526749	0.0213005471205293	0.128167450310658	0.0759935062789878	-0.0550367869069447	-0.0638560036756553	-0.496351333242295	0.0135158864409463	0.0150915606994785	0.0116657278780669	0.0259226922675704	-0.0143033250943708	0.116987725961658	-0.255353709450711	-0.110902395401069	0.0380094560526747	-0.0320166659498161	-0.0553020984450683	0.019199946094815	0.111328029274846	0.17146044288147	0.143087447661894	-0.324466148385703	-0.202905438702466	-0.126797500177814	0.0641638378059815	0.0383797156403991	-0.08103267922529	0.0149874016208867	0.316276851365427	-0.0125910055158579	0.0566025304320977	-0.242708557750672
height.9	-1.0407699883739	0.0138765785615676	30.7772493982782	13.8344450753453	14.1232189746598	17.7780697074512	18.0795457434693	11.6440739676095	4.41038287403749	-8.75089124609241	3.64730408069748	-0.0115426623512753	33.1571481623433	21.9656918616938	0.039187792027181	37.4929091155715	16.4634939409855	19.3745793349988	22.8562426973221	27.5925326096899	16.4702598049885	5.89147733725121	-6.52304769689625	4.95608875282251	0.0997087450584499	38.2124722679625	16.6931714993675	21.6753553154977	30.4307855228748	5.05564482803209	-1.17258672521434	5.33109525954935	0.000363025148187739	39.8720224159087	17.681551791443	22.1417416728967	25.652704415833	35.2629823592222	12.3459590009052	4.47760554183341	-1.33481800086435	5.75965840161026	-0.0608313995543191	39.1123327166276	17.8173254376086	21.548897409994	13.5876334749705	4.1070175106543	-7.1350629481368
height.sit.9	-0.452324939196351	0.0251446615712237	13.4207144597753	7.35684784563116	6.69253771210098	8.8032331975319	8.68989823174248	6.05793698956174	2.37818766620294	-4.16152750570175	2.1029504189173	-0.044169452715134	14.5383515151085	10.7151667471065	0.0434785044526749	16.4634939409855	9.24854257161512	9.39634957981998	11.6513955251776	13.5158790302737	8.34492063661052	2.76579028617664	-3.93218943114817	2.90322116924492	0.066025208144759	16.6857201497127	8.95413850088481	10.6320696585564	14.9237483083969	3.17477417691089	0.0428050090376473	3.12501986809496	0.032504274474288	17.4738153455602	9.43068328932797	10.8695102868391	12.8957489187936	17.3218751005498	7.05363517209394	2.55816795843623	-0.738428074932092	3.3535397076526	-0.0160326402287088	16.6802062099575	9.32121374291417	10.3090301199973	6.96146457333748	2.15724692199226	-3.54847767557182
waist.9	-0.391262688094659	0.025915457313704	15.0849172297457	7.17266426293421	25.9599373397118	24.5664900301885	21.9189459183866	13.7144202060206	5.65168716700258	-3.33435089761425	10.0609419064285	-0.0475409993676371	17.1616309537327	30.0158074742829	0.0213005471205293	19.3745793349988	9.39634957981998	47.6556535502371	38.1635589789815	40.8559304053222	24.0046254696268	7.79166010135419	3.04023477793866	16.3415619597879	0.0340673343605525	19.5376646414747	9.40339208992226	48.6871619514711	44.7894645070929	7.05120174791092	3.35181924216182	16.954048010395	0.207294981219102	20.0497086657391	9.92317881781787	50.6529663619415	40.1693654595955	51.4855361435236	16.5290934427315	5.62033419214713	0.950861357162424	17.8299945712943	-0.060268464603875	18.228538857186	9.06983028371612	48.8514376141536	20.3211277668947	8.84905222913056	2.39441144044141
hip.9	-0.187053780738904	0.114416521732565	17.6833563454435	8.92655268259056	22.2580934174955	26.2989690487907	22.1237693331693	15.0166600619229	6.48191195304834	-3.70613959234336	9.54169592286035	-0.0193044200373492	19.9469702956085	29.680576525124	0.128167450310658	22.8562426973221	11.6513955251776	38.1635589789815	40.5345624386842	40.1635805045314	23.9464161871819	8.0695956832183	0.990120190563575	15.1245603710739	0.0588294912776938	23.4633638728797	12.0896573537808	41.8776446931771	44.3033558249502	9.1185351979609	5.00677051295395	15.75118553483	0.216008484570131	24.9989646837451	13.2996443729949	43.2397637394442	42.8192225289977	51.5472948468014	18.04128662774	6.52921368849894	2.87828973413832	16.64600108423	-0.0423802637408097	22.3702566228821	12.6965068673562	41.2247943026494	20.1607834763901	8.13045425653061	-0.019817582892464
weight.9	-0.462239770436277	0.048151445949773	22.0003187823928	10.75516304845	25.1340044581034	27.7163198683309	25.0051323038608	16.4846920178418	6.48885142914821	-5.47047243830574	10.2687035728666	0.00912063406094802	24.5088648436785	33.0407427399079	0.0759935062789878	27.5925326096899	13.5158790302737	40.8559304053222	40.1635805045314	43.7478607570179	25.8384931563025	8.47894326860287	-0.967044221421021	15.7981735607094	0.0770667762074696	28.3858857217663	13.9384669857448	44.9878262033645	48.2778929290204	8.43958098717059	2.81836331689833	16.4601612713754	0.121414458893205	29.6881357272867	15.0318918391392	46.3189872108502	43.5868624707024	55.6629302744103	19.0592024190317	6.63545357436897	1.69535948732987	17.3056244741651	-0.106124269691908	27.472840079241	14.5054596231313	44.4533681156882	21.3543864961972	8.22038578801098	-1.75723252956558
sbp.9	-0.44133619759715	-0.119447517223341	13.3586746507175	6.86062691438986	13.4877655304141	15.9582754087449	14.0915625483033	38.3900950925373	16.2292344885128	4.8122930842223	5.54830579171838	-0.0944315446010693	14.5715573315415	19.1723168179251	-0.0550367869069447	16.4702598049885	8.34492063661052	24.0046254696268	23.9464161871819	25.8384931563025	82.2330847583806	31.7304806163586	17.1324351670467	9.30469351650998	0.0772668918988468	18.112651968253	9.64191228427131	26.4317341967211	29.4456188467447	34.3556922638932	17.2369115666216	9.85865897780903	0.00125792682469081	18.9429950876479	10.2875443602192	27.1824396424999	26.3248690289173	33.3677951709267	46.5236225067584	18.4319274692672	9.91048649950945	10.1054087927428	0.0158120317549343	16.9738375453854	9.76379281451197	25.5625986965587	39.8166661146283	18.018352315564	5.35722535306797
dbp.9	0.100985947271472	-0.114830993895197	4.6919008886239	2.1653640731908	4.09911137608944	5.48738838968852	4.39641072594607	13.8840024628793	16.2943415878829	11.2443139071063	1.60552271532748	-0.0955528440139708	5.45490659512246	6.39932164352833	-0.0638560036756553	5.89147733725121	2.76579028617664	7.79166010135419	8.0695956832183	8.47894326860287	31.7304806163586	39.0732582403543	16.3902474945348	2.94432920487747	0.10785536158101	6.6224707577435	3.37414420265167	8.75002537404532	9.7516019362348	12.7454202509724	13.7347525054652	3.12651288309164	0.02702670579993	7.38371749283138	3.85867419725748	9.38043536893504	9.67679729864005	11.8407899312949	17.8955680592226	19.543453496295	11.9871062586946	3.43806401128617	-0.0965302965379116	6.63835952360671	3.66269553984612	8.54813385429971	13.7084646395821	20.4375195184964	10.3089316639696
pulse.9	0.959973027245777	-0.119933505908063	-5.69997087998056	-3.35569074578797	-2.08465812663446	-2.06884704044391	-3.09256053494089	4.49787287820134	10.9623602554518	50.4316724472959	-0.52458197561193	0.185435905816625	-6.72834060052299	-3.04055608393507	-0.496351333242295	-6.52304769689625	-3.93218943114817	3.04023477793866	0.990120190563575	-0.967044221421021	17.1324351670467	16.3902474945348	119.947116309734	1.12448413078447	0.209548794890375	-5.24485565381832	-2.62465692792269	0.783566234341855	-1.6075124129751	1.55778815609755	11.8587882128786	0.5314255738133	0.297869255523748	-4.0538131847246	-1.54949393861963	0.337076606352539	1.28695113593706	-1.86667256164692	3.93069563526985	9.14092354427506	54.4655811030986	0.166782191377007	-0.0464312630902023	-5.20986951786552	-1.21516360443141	0.710092206165795	-1.51995007208029	9.31049945269358	49.5533379389098
bmi.9	0.0205297996402453	0.0215960905294963	3.72824653877203	2.12781662077163	9.50986125536961	9.93216979169693	8.4507230995912	5.674034893402	2.30583818002653	-0.632743320536401	4.45541439778556	-0.00663140304646208	4.43766404809294	11.648861362701	0.0135158864409463	4.95608875282251	2.90322116924492	16.3415619597879	15.1245603710739	15.7981735607094	9.30469351650998	2.94432920487747	1.12448413078447	7.02711779773127	0.0155177033392755	5.18980166570777	3.06675015662076	17.9153456885904	17.4407676716876	3.13441752401719	1.76734425756197	7.28042518640794	0.0735584961567678	5.44961875249645	3.38845524872431	18.4977648856303	16.2118541424791	20.0655737052518	6.82759566746561	2.34122597256623	1.21496741291573	7.61548860783729	-0.0396135148899511	4.49027725696565	3.07926348062949	17.6839038729632	7.71263921547124	3.27212914250459	0.866005404459888
age.10	-0.005282840523933	-0.0330940109568203	0.127447537026388	0.0897801304647321	0.154551006370423	0.129022330847626	0.132045669470693	0.15301121072271	-0.0197359855418355	0.12994434591964	0.0493896971491075	0.0155158747895547	0.119526149492376	0.0980779781249371	0.0150915606994785	0.0997087450584499	0.066025208144759	0.0340673343605525	0.0588294912776938	0.0770667762074696	0.0772668918988468	0.10785536158101	0.209548794890375	0.0155177033392755	5.1669650323684	0.117579005693722	0.0907870842905336	0.124705572737747	0.081243438222915	0.101684862876707	0.197124891400358	0.00811953418784881	-0.00935429282273517	0.080759101591058	0.0725895549840221	0.0495600603814791	0.044410636903957	0.113771663618916	-0.11998216145048	-0.000789373738037668	0.457213334370081	0.0296354875531015	0.0116835177104825	0.0493818703145119	0.061190121317723	0.206134123156607	0.246788495222247	0.181611212326967	0.3937163663733
height.10	-0.968534550672591	0.0387874119115904	32.3524689872778	14.5030334503654	14.7638121358518	18.9993920560113	19.0628838558769	12.6968134181579	4.48592341809487	-7.98140622683409	3.87416897070371	-0.0338630258439623	35.0650517930203	23.2475607873012	0.0116657278780669	38.2124722679625	16.6857201497127	19.5376646414747	23.4633638728797	28.3858857217663	18.112651968253	6.6224707577435	-5.24485565381832	5.18980166570777	0.117579005693722	42.6719143346991	18.6233081170131	23.2964424011141	33.6054693468913	6.0882993908651	-1.21453504969927	5.7709456435011	-0.00523694711771158	44.3734429247618	20.0120308818101	23.585361727028	28.7590711955887	38.9515507189114	14.154993994612	5.29688200891458	-0.494678686117364	6.27861875476288	-0.0478459427103515	42.9842477768629	20.2004635741482	22.774080446173	15.7045356648275	5.16763178731066	-6.8502354443277
height.sit.10	-0.385566445632123	0.0469909936929329	13.9136177552861	7.58764141643559	6.90590886794297	9.44844325992799	9.10460839587136	6.95273529054563	2.62157564738318	-3.6983533880955	2.24250675855326	-0.0318046330711611	15.1780511392492	11.3447360192361	0.0259226922675704	16.6931714993675	8.95413850088481	9.40339208992226	12.0896573537808	13.9384669857448	9.64191228427131	3.37414420265167	-2.62465692792269	3.06675015662076	0.0907870842905336	18.6233081170131	10.4516268568202	11.3916913585504	16.6032634295141	3.57035380922185	-0.141140810770741	3.4636536611143	0.0424476983323676	19.4928037275202	10.6813978082503	11.63746388881	14.6671745340008	19.284259464302	8.25512853422791	3.22009375975923	0.161317021390712	3.72251285578727	0.0155809859572675	18.5632486861488	10.7073462257931	10.8747338820593	8.03459631806236	2.63013860892663	-3.5790680884018
waist.10	-0.433837313563973	-0.0364806799625275	17.6559480114003	8.43432054733801	29.2687076113461	28.3445600333746	24.9806681279908	15.148718659998	5.69276388218554	-4.73300538316189	11.3529495191666	-0.106791283596557	20.241117088897	33.9772162917538	-0.0143033250943708	21.6753553154977	10.6320696585564	48.6871619514711	41.8776446931771	44.9878262033645	26.4317341967211	8.75002537404532	0.783566234341855	17.9153456885904	0.124705572737747	23.2964424011141	11.3916913585504	61.5275338636055	53.1184642058377	8.02825966776754	2.12708075058281	20.084399147959	0.0969746575320054	23.6591683503833	11.7638553643925	59.6004094467945	47.4848894227887	60.4764456857419	19.6987609697893	7.14972354711407	3.51899857495251	20.9305309817066	-0.0570753745721074	21.8826280137346	11.0304212485844	56.7538406998899	22.9392893532319	9.86272791294826	2.46867040790899
weight.10	-0.489979611963793	0.0997644653233361	24.986712785522	12.2023446998016	28.2725055164397	31.4263979699186	28.2058177264224	18.4029812236007	6.70307743598716	-5.82273376455406	11.5419542168361	-0.0310384792473839	28.0072017652606	37.2951068351802	0.116987725961658	30.4307855228748	14.9237483083969	44.7894645070929	44.3033558249502	48.2778929290204	29.4456188467447	9.7516019362348	-1.6075124129751	17.4407676716876	0.081243438222915	33.6054693468913	16.6032634295141	53.1184642058377	57.7058398710438	10.0260411442018	2.36184658382935	19.7602941958862	0.114945529264951	35.0257368252119	17.906112589785	54.4382921828224	51.6428264162936	65.6717879967949	23.2032228192121	8.26294413451432	3.84365934742761	20.4227759063643	-0.0484639967444682	32.50819225995	17.4331677060758	51.9758548470538	25.6449947083187	9.64256727769416	-1.64067910960954
sbp.10	-0.133123859990797	-0.373406858961114	3.05443085641636	2.0417919793569	3.38206234404918	5.41581404353845	4.01524457661813	28.9307355594671	11.9225427198768	1.42725850691002	1.78036307205362	-0.0938895089804	3.79703381944239	5.86815630254218	-0.255353709450711	5.05564482803209	3.17477417691089	7.05120174791092	9.1185351979609	8.43958098717059	34.3556922638932	12.7454202509724	1.55778815609755	3.13441752401719	0.101684862876707	6.0882993908651	3.57035380922185	8.02825966776754	10.0260411442018	77.7615131527064	39.1425887283247	3.39879115612636	-0.257860507848998	6.87524786518903	4.22783905402719	7.85389395975481	10.3549204749422	11.3690905484737	35.0302309964764	12.4775288873747	4.40437159116364	3.35676038334661	-0.110666929361316	3.27859006267991	3.05163320526044	6.79748771320502	31.5749088348208	16.4525353541089	3.60146503074068
dbp.10	0.273836677621392	-0.205195152915928	-2.03580173308479	-0.581652219036191	0.220179483418345	1.42126538215241	0.0274851580564075	15.5847276243111	12.9581799455532	9.50676976375914	0.54134182174198	-0.0769120142061535	-1.80743201254238	1.11605859649783	-0.110902395401069	-1.17258672521434	0.0428050090376473	3.35181924216182	5.00677051295395	2.81836331689833	17.2369115666216	13.7347525054652	11.8587882128786	1.76734425756197	0.197124891400358	-1.21453504969927	-0.141140810770741	2.12708075058281	2.36184658382935	39.1425887283247	59.0451062594833	1.45493655587889	-0.200720171089865	-0.500740835375936	0.413815546659833	2.67476384590875	4.51816821079659	3.67311100385794	17.7095367767904	11.9184357522073	10.6869000526802	1.74646363681483	-0.0236009669537151	-3.76993575851647	-1.19070951114646	2.00046055765328	18.1151133886634	17.6844754216784	14.7657575384771
bmi.10	0.00215259654798269	0.0406155661679064	4.13369859160012	2.3436814901816	10.1046508370042	10.5832188816482	8.99929420195247	5.85159737023076	2.19868406332348	-0.832933123170341	4.7042786887709	-0.0209055316385635	4.93259992290642	12.3867828533789	0.0380094560526747	5.33109525954935	3.12501986809496	16.954048010395	15.75118553483	16.4601612713754	9.85865897780903	3.12651288309164	0.5314255738133	7.28042518640794	0.00811953418784881	5.7709456435011	3.4636536611143	20.084399147959	19.7602941958862	3.39879115612636	1.45493655587889	8.28528198130467	0.0669356540682953	6.03678395187095	3.75379932422632	20.6656025204708	18.0219059446818	22.3106030606325	7.808532273726	2.73194662898584	1.99557457062209	8.48376061012484	-0.00897320901953885	5.15684051286092	3.4740182643381	19.6694313483657	8.6242243885734	3.44547413189256	0.902358709155645
age.11	0.0164364164492442	-0.0509055779591628	-0.0208404635056203	0.000216414207295373	0.0158728042339206	0.0673305412319157	0.00818407559889821	-0.0211224582035442	0.0953201109431203	0.0817815195568824	0.0195954915006567	0.0490165300710127	-0.025114805843148	0.0599908492563183	-0.0320166659498161	0.000363025148187739	0.032504274474288	0.207294981219102	0.216008484570131	0.121414458893205	0.00125792682469081	0.02702670579993	0.297869255523748	0.0735584961567678	-0.00935429282273517	-0.00523694711771158	0.0424476983323676	0.0969746575320054	0.114945529264951	-0.257860507848998	-0.200720171089865	0.0669356540682953	4.97148911449127	0.0200204778180447	0.0469771523672977	0.131822298877035	0.257293704654024	0.107195376682252	-0.320881634755671	-0.176788280451062	0.0645969212216834	0.054310566292428	0.0220692669079201	0.00527563131054692	0.064311055672222	0.0901881265850873	-0.0829267652160618	-0.295428637413296	0.188435383241375
height.11	-0.823665840362779	0.0662223744089662	33.2934575025157	14.8663369539158	14.7250309851202	20.0318126255886	19.573026131915	13.4442139290299	5.34543553060342	-7.08953711984276	3.960376553825	-0.062094726968052	36.1897465986554	23.9097859747576	-0.0553020984450683	39.8720224159087	17.4738153455602	20.0497086657391	24.9989646837451	29.6881357272867	18.9429950876479	7.38371749283138	-4.0538131847246	5.44961875249645	0.080759101591058	44.3734429247618	19.4928037275202	23.6591683503833	35.0257368252119	6.87524786518903	-0.500740835375936	6.03678395187095	0.0200204778180447	51.035308707694	23.6268431493626	24.5950983771651	32.7731643820167	43.7624568542649	16.1910458799016	5.50012953183992	0.867466708148376	6.75052639713499	-0.0249006218628889	49.0080918520726	24.2842343150151	23.2610283960605	18.6058918257325	5.91944412899395	-7.54728002851671
height.sit.11	-0.253461363845993	0.072418498230269	14.4498036084376	7.81036574113505	7.18161141157765	10.3622099196547	9.66389940521815	7.31693495727225	2.88345097663458	-3.22146981375804	2.46471956331423	-0.0561181905633544	15.856940777333	12.0369021661982	0.019199946094815	17.681551791443	9.43068328932797	9.92317881781787	13.2996443729949	15.0318918391392	10.2875443602192	3.85867419725748	-1.54949393861963	3.38845524872431	0.0725895549840221	20.0120308818101	10.6813978082503	11.7638553643925	17.906112589785	4.22783905402719	0.413815546659833	3.75379932422632	0.0469771523672977	23.6268431493626	13.5686061664253	12.6313088393947	17.7409922848707	22.8417307228231	9.85023564148424	3.43447427817048	0.515597940266311	4.27427256266776	0.00567477388056452	21.829573361156	13.2131530888907	11.5206268986173	9.97917908752803	3.28959593163559	-3.85960771370976
waist.11	-0.514457686600361	-0.0910862752100032	18.2408465033895	8.8406870077001	30.039801049346	29.3659199639124	25.8261264814341	16.1730991547504	5.62935012081748	-3.70171504493587	11.7528027355614	-0.0397814874871598	20.9961122151876	35.4040311333819	0.111328029274846	22.1417416728967	10.8695102868391	50.6529663619415	43.2397637394442	46.3189872108502	27.1824396424999	9.38043536893504	0.337076606352539	18.4977648856303	0.0495600603814791	23.585361727028	11.63746388881	59.6004094467945	54.4382921828224	7.85389395975481	2.67476384590875	20.6656025204708	0.131822298877035	24.5950983771651	12.6313088393947	72.154999605687	53.9528514670023	67.5879112645778	24.2460561202118	8.27482894699484	6.86632903610954	23.8639117260867	-0.0267768139341537	23.3119029666536	11.65876017722	64.6327219943093	26.8511813224945	11.616146252291	4.74767217285425
hip.11	-0.078460967488556	0.133681145402565	20.4338045532117	10.1018512248941	24.501227776516	29.997801125054	24.8278325912361	17.2128000328068	7.12533780799792	-2.86122453526264	10.5668315152992	-0.0490867570209891	23.4499780643644	33.417642335185	0.17146044288147	25.652704415833	12.8957489187936	40.1693654595955	42.8192225289977	43.5868624707024	26.3248690289173	9.67679729864005	1.28695113593706	16.2118541424791	0.044410636903957	28.7590711955887	14.6671745340008	47.4848894227887	51.6428264162936	10.3549204749422	4.51816821079659	18.0219059446818	0.257293704654024	32.7731643820167	17.7409922848707	53.9528514670023	57.6239151107073	65.415343154883	24.3919571570975	9.13039100871585	7.20678009476124	20.8739414707231	-0.000364444472627297	29.4189048033639	17.1313355462182	50.0577659089546	25.7776568419625	11.0813552618712	0.510042483288991
weight.11	-0.435837028519821	0.0662478708215587	28.7577181182119	14.0182786302826	32.2774868969771	36.5389757836577	32.4948980385291	21.5687249611207	8.18260649607103	-5.83444356118321	13.3101651290984	-0.00984611223617624	32.4369023396959	43.2012637970139	0.143087447661894	35.2629823592222	17.3218751005498	51.4855361435236	51.5472948468014	55.6629302744103	33.3677951709267	11.8407899312949	-1.86667256164692	20.0655737052518	0.113771663618916	38.9515507189114	19.284259464302	60.4764456857419	65.6717879967949	11.3690905484737	3.67311100385794	22.3106030606325	0.107195376682252	43.7624568542649	22.8417307228231	67.5879112645778	65.415343154883	82.2168376329228	29.7253511752106	10.3522545637793	6.13096386672845	25.5853781286487	-0.025822809171563	40.3531788927372	22.2417899723034	63.5103250322548	33.3022121751255	13.0805713280779	-0.870657982315788
sbp.11	-0.19887038583356	-0.224619977758011	9.23754426164087	5.38340681357188	9.52262487500273	12.6815290159208	10.4495199829972	36.4578762259192	13.7020958922042	3.99166579917801	4.30372854212347	-0.296248358453868	10.7742575479405	14.5980796559697	-0.324466148385703	12.3459590009052	7.05363517209394	16.5290934427315	18.04128662774	19.0592024190317	46.5236225067584	17.8955680592226	3.93069563526985	6.82759566746561	-0.11998216145048	14.154993994612	8.25512853422791	19.6987609697893	23.2032228192121	35.0302309964764	17.7095367767904	7.808532273726	-0.320881634755671	16.1910458799016	9.85023564148424	24.2460561202118	24.3919571570975	29.7253511752106	93.8965290987265	36.1007278624761	23.3143479481526	9.17743212083846	0.0644694181091348	15.6662915960846	10.0362306076837	21.3485263140876	46.5906139296608	21.2094445075345	4.98209838426289
dbp.11	0.146557957783163	0.0160266698913721	3.08652975328617	1.70866213127783	2.75027183942306	4.35415069698773	3.35759855066287	13.9383153408284	14.9785145714448	9.23881501433732	1.36092947916801	-0.236669188454115	4.24424151122838	5.25084887715409	-0.202905438702466	4.47760554183341	2.55816795843623	5.62033419214713	6.52921368849894	6.63545357436897	18.4319274692672	19.543453496295	9.14092354427506	2.34122597256623	-0.000789373738037668	5.29688200891458	3.22009375975923	7.14972354711407	8.26294413451432	12.4775288873747	11.9184357522073	2.73194662898584	-0.176788280451062	5.50012953183992	3.43447427817048	8.27482894699484	9.13039100871585	10.3522545637793	36.1007278624761	42.0031087641597	18.2330898844506	3.25399498373384	-0.137956841059351	5.83028206001754	3.56252040570079	8.17906871930269	16.5577215171904	21.909093490049	8.71355541833464
pulse.11	0.814228378708903	-0.505555291914631	-0.896857561504937	-0.500817391256345	0.545710583677953	2.6862534384099	1.00298670455227	6.9833596931613	8.34224017529582	51.0534646119801	0.835811830560778	-0.113694430616656	-1.30943291473061	1.51306394653746	-0.126797500177814	-1.33481800086435	-0.738428074932092	0.950861357162424	2.87828973413832	1.69535948732987	9.91048649950945	11.9871062586946	54.4655811030986	1.21496741291573	0.457213334370081	-0.494678686117364	0.161317021390712	3.51899857495251	3.84365934742761	4.40437159116364	10.6869000526802	1.99557457062209	0.0645969212216834	0.867466708148376	0.515597940266311	6.86632903610954	7.20678009476124	6.13096386672845	23.3143479481526	18.2330898844506	125.06636604239	2.50341364191649	-0.140324791813324	2.28409222824733	3.14194550514658	7.34738738024706	6.28932878453793	14.3064366480867	55.3806725876715
bmi.11	0.0105655887837358	0.014643056534055	4.50463524572402	2.53722052715979	10.6604654375768	11.2244853846536	9.55017939359644	6.27763371776603	2.35356186935555	-0.798309447978415	4.96285376537479	-0.00452691882996631	5.42030526955624	13.2213711299899	0.0641638378059815	5.75965840161026	3.3535397076526	17.8299945712943	16.64600108423	17.3056244741651	10.1054087927428	3.43806401128617	0.166782191377007	7.61548860783729	0.0296354875531015	6.27861875476288	3.72251285578727	20.9305309817066	20.4227759063643	3.35676038334661	1.74646363681483	8.48376061012484	0.054310566292428	6.75052639713499	4.27427256266776	23.8639117260867	20.8739414707231	25.5853781286487	9.17743212083846	3.25399498373384	2.50341364191649	9.78037870482403	-0.000448228515738485	5.73555837035984	3.83745402159405	22.3927450469604	10.1918839640639	4.37320975004803	1.48557915694495
age.12	-0.00485197604674301	0.0934413465674729	-0.0786024611221324	-0.0069812583266976	-0.0912826983984122	-0.0606273757611458	-0.0761225885683208	0.0325013815707611	0.00251574202591537	0.103492073455641	-0.0286779695700068	-0.124885049017456	-0.0181285123957375	-0.0465260540011431	0.0383797156403991	-0.0608313995543191	-0.0160326402287088	-0.060268464603875	-0.0423802637408097	-0.106124269691908	0.0158120317549343	-0.0965302965379116	-0.0464312630902023	-0.0396135148899511	0.0116835177104825	-0.0478459427103515	0.0155809859572675	-0.0570753745721074	-0.0484639967444682	-0.110666929361316	-0.0236009669537151	-0.00897320901953885	0.0220692669079201	-0.0249006218628889	0.00567477388056452	-0.0267768139341537	-0.000364444472627297	-0.025822809171563	0.0644694181091348	-0.137956841059351	-0.140324791813324	-0.000448228515738485	4.80478140777184	0.0560782720556625	0.0161176321524212	0.0190217045990226	0.269222215701151	-0.0179009245991667	-0.1617063291786
height.12	-0.954506231748003	-0.0621488746043226	33.2330054028775	14.4823733821335	14.0159895010204	18.8260285695583	18.6316397942316	11.6697915385149	4.30598322749973	-7.48885117284472	3.37385589927645	-0.0290211925914575	36.0287379971104	22.6373867769481	-0.08103267922529	39.1123327166276	16.6802062099575	18.228538857186	22.3702566228821	27.472840079241	16.9738375453854	6.63835952360671	-5.20986951786552	4.49027725696565	0.0493818703145119	42.9842477768629	18.5632486861488	21.8826280137346	32.50819225995	3.27859006267991	-3.76993575851647	5.15684051286092	0.00527563131054692	49.0080918520726	21.829573361156	23.3119029666536	29.4189048033639	40.3531788927372	15.6662915960846	5.83028206001754	2.28409222824733	5.73555837035984	0.0560782720556625	56.2543862044055	26.1381489407173	22.7570614292427	19.4900385086133	5.46208522209287	-7.70998522903279
height.sit.12	-0.201025436434676	0.0363381510515493	14.5015264962603	7.66150784130949	6.70554100934678	10.1085821133287	9.33726935840531	6.41268487367789	2.66499442441335	-2.61695108467634	2.23860906050136	-0.0156075523282799	15.9652000074131	11.6441100906289	0.0149874016208867	17.8173254376086	9.32121374291417	9.06983028371612	12.6965068673562	14.5054596231313	9.76379281451197	3.66269553984612	-1.21516360443141	3.07926348062949	0.061190121317723	20.2004635741482	10.7073462257931	11.0304212485844	17.4331677060758	3.05163320526044	-1.19070951114646	3.4740182643381	0.064311055672222	24.2842343150151	13.2131530888907	11.65876017722	17.1313355462182	22.2417899723034	10.0362306076837	3.56252040570079	3.14194550514658	3.83745402159405	0.0161176321524212	26.1381489407173	16.5493087455482	11.1666499123047	11.409650141795	3.2048267861593	-4.18319453513642
waist.12	-0.463157774917106	-0.152686118088171	17.8750510517117	8.28623956253324	28.9230772664326	27.7896727832508	24.8887435490383	14.0953581860967	5.06249865933552	-3.67917894951845	11.2471626469707	-0.0464734560599022	20.4998799513889	34.2703535489752	0.316276851365427	21.548897409994	10.3090301199973	48.8514376141536	41.2247943026494	44.4533681156882	25.5625986965587	8.54813385429971	0.710092206165795	17.6839038729632	0.206134123156607	22.774080446173	10.8747338820593	56.7538406998899	51.9758548470538	6.79748771320502	2.00046055765328	19.6694313483657	0.0901881265850873	23.2610283960605	11.5206268986173	64.6327219943093	50.0577659089546	63.5103250322548	21.3485263140876	8.17906871930269	7.34738738024706	22.3927450469604	0.0190217045990226	22.7570614292427	11.1666499123047	73.8334526524651	28.4135937061327	13.4398176538688	7.73202267615545
sbp.12	-0.421022806323339	0.194220439513069	10.1482657717337	5.15613219897352	11.8709326213617	13.0303147880015	11.4869619598305	32.469494167321	11.3381043241948	1.5356942039136	4.73631236736387	0.0184788922319744	12.5228341172276	15.9940031292684	-0.0125910055158579	13.5876334749705	6.96146457333748	20.3211277668947	20.1607834763901	21.3543864961972	39.8166661146283	13.7084646395821	-1.51995007208029	7.71263921547124	0.246788495222247	15.7045356648275	8.03459631806236	22.9392893532319	25.6449947083187	31.5749088348208	18.1151133886634	8.6242243885734	-0.0829267652160618	18.6058918257325	9.97917908752803	26.8511813224945	25.7776568419625	33.3022121751255	46.5906139296608	16.5577215171904	6.28932878453793	10.1918839640639	0.269222215701151	19.4900385086133	11.409650141795	28.4135937061327	105.999927446397	35.3530332137775	17.0744084515484
dbp.12	0.0267701146917899	-0.194452510557999	2.6149279038002	1.27949710101037	4.49682400546355	4.78576301154228	3.82738011305739	16.3037162822903	16.6616265571423	13.4289690369614	1.79575628494282	-0.392248441899316	4.01649624456233	6.2460972076326	0.0566025304320977	4.1070175106543	2.15724692199226	8.84905222913056	8.13045425653061	8.22038578801098	18.018352315564	20.4375195184964	9.31049945269358	3.27212914250459	0.181611212326967	5.16763178731066	2.63013860892663	9.86272791294826	9.64256727769416	16.4525353541089	17.6844754216784	3.44547413189256	-0.295428637413296	5.91944412899395	3.28959593163559	11.616146252291	11.0813552618712	13.0805713280779	21.2094445075345	21.909093490049	14.3064366480867	4.37320975004803	-0.0179009245991667	5.46208522209287	3.2048267861593	13.4398176538688	35.3530332137775	72.3740532543444	26.3727295454045
pulse.12	0.621136198857639	0.373137570212413	-6.73923131034963	-3.73216147435232	-0.224238226600688	-1.80401816836852	-2.54541358708168	4.24266597425304	7.8034727939761	46.6345129997129	0.0845846997523985	0.118282335021514	-6.44665070487407	-1.43531337636081	-0.242708557750672	-7.1350629481368	-3.54847767557182	2.39441144044141	-0.019817582892464	-1.75723252956558	5.35722535306797	10.3089316639696	49.5533379389098	0.866005404459888	0.3937163663733	-6.8502354443277	-3.5790680884018	2.46867040790899	-1.64067910960954	3.60146503074068	14.7657575384771	0.902358709155645	0.188435383241375	-7.54728002851671	-3.85960771370976	4.74767217285425	0.510042483288991	-0.870657982315788	4.98209838426289	8.71355541833464	55.3806725876715	1.48557915694495	-0.1617063291786	-7.70998522903279	-4.18319453513642	7.73202267615545	17.0744084515484	26.3727295454045	127.186221439905
age.13	-0.00710666113767077	-0.0799742327367287	0.00851419684211097	0.00638592214208241	0.0945920603652765	0.130662609891744	0.0923054683884281	0.0160847056303771	0.0147770189243932	-0.0465019285007104	0.0570465195562074	-0.0812001287356693	0.0151866995868616	0.130952762381358	0.00845839372298998	0.0372002928723783	0.0338246017158338	0.124606769615493	0.138057321970481	0.131419039215202	0.172566561355148	-0.0658838223985334	-0.0535743202202101	0.0605632655898103	-0.00416972833596266	0.0129755815173187	0.00633463648127066	0.130391066188093	0.117469547182501	0.328948047010508	-0.0487040846668557	0.0565757932985449	-0.0168218742587719	0.0265899759895448	0.0493403296649298	0.151634082908193	0.136596876783162	0.127625157775312	0.327939867966144	0.0300651079384964	-0.117316793802952	0.0509369891108025	-0.00763161067090532	-0.00874812088593608	0.0391171323745891	0.171979730243097	0.20747701232033	-0.156521424971259	-0.414638068944448
height.13	-1.54465350827574	0.0202346869311048	33.4553234116281	14.6177543989565	13.1703655912961	15.9218712993719	17.1207025909522	8.68179348168969	2.864842357582	-9.13859674234319	2.36001736217694	-0.0296439375509369	36.1164873409735	20.3164068853369	-0.0328597359424859	38.8450332918515	16.4071217788566	16.4513449545278	18.6003182264113	24.2887219446258	14.6054644495232	5.68334167305451	-9.06094796408275	2.90644286743024	0.0710608366701687	41.2225152875172	17.3023277719419	19.531611876867	28.292886604239	1.7140324188424	-3.74963620677152	3.54649088923605	-0.00765195285514819	45.4098804127352	18.9990212006359	21.3562585092758	23.2821078044017	34.228178553628	10.967543599195	3.5762868012378	-1.27613625251176	3.9240854298897	0.083011011512302	51.6871637534817	22.7535985916714	20.4741474281324	17.1795661057957	3.45487292078723	-6.41440744999318
waist.13	-0.474164910603343	-0.228965349249434	15.4720036860385	7.40719588999609	26.1836694891596	24.9365556833129	22.3368261741854	13.1764169836942	4.012422162602	-2.75311668985232	10.2403042196672	-0.0543930281511619	17.8450013722093	30.5059829633099	0.132873094368966	18.7644090272453	9.07268155750501	43.7370406765466	36.1735906344339	39.1783145009416	22.7583148203352	7.26433704539641	0.865100277754066	15.6450465929089	0.190900267313012	19.7963028892106	9.56990385070357	49.9093953997861	45.749776625595	6.95723225354638	2.23065977249707	17.375738445862	0.0345704603650479	20.1885963953476	10.0251244570309	56.3561421277764	43.6051039685243	55.7834486580738	19.387643786257	5.96097010476104	4.88515482307959	19.7232194263476	-0.0238623224792845	20.0112134944969	9.7826542197806	60.3582466238917	23.2592353244566	9.96328476185065	4.23843700612291
weight.13	-0.850801002614742	-0.127710965700258	31.7975351214642	15.4375135446536	34.3506071790213	37.6167751776774	34.4204053695975	20.1197744844751	6.51388729192094	-7.3564477874306	13.7644879638479	0.00243557708692025	35.5845400259299	45.2797557822066	0.282920688082884	38.2254424074231	18.4968845640632	53.4630850935468	51.779331024236	57.2619706347178	34.5067858123007	11.0728717741248	-4.10503837454694	20.1755997332851	0.142586589413529	41.2160051434194	20.0727166079928	61.8506104084452	66.9959020266113	8.68406166898519	0.650829831833273	22.4140326277267	0.130809405845219	45.592794788443	22.7798443488629	69.4714298304139	64.3792594564157	83.031971214358	29.9431822483414	9.21306319734257	5.81187866119676	25.5164046061971	-0.00139780820072716	47.5589751133254	24.9493034262649	70.8560913205386	37.5232925455906	13.3959984716426	-1.51548798606966
sbp.13	-0.683024229989951	-0.108003714518193	10.5302998435366	5.3791712012668	9.20082648017233	10.4701527095616	9.70033942468142	31.4360422246196	11.4162122208657	-1.96953419009659	3.51098053851699	-0.0669314985648918	11.9305785440069	12.8449233770863	-0.0749138380606341	12.7575804714091	6.52211398328741	14.0906944089563	14.7628671448895	16.2707532089197	41.9744315582936	17.0096545581012	2.87642465308337	5.30586615047498	0.0178682775380638	14.1969493970165	7.54968786178221	16.098376258253	19.3981930998369	30.1568916459258	15.9338768544543	5.97645059563855	0.0395622579685358	15.5968923399168	8.21176397524344	20.1137086878208	19.4874182983341	25.1848776998615	45.1177613980133	17.4747182238877	6.35887634184731	7.36382818780909	0.104697599870021	18.0335844318895	10.0490807773961	19.7019825271996	48.4074034642766	24.4455737570464	3.3827561378771
dbp.13	0.183523829685096	0.191933532322517	2.36392153801014	1.08652005318491	2.33543435160734	3.70204861406841	2.61547450056303	10.7742679972367	12.8990597999414	9.19862081121251	1.07042830560706	-0.104556411551155	2.84944200758965	4.21919957603455	-0.210199759791545	3.50896230209419	1.97520796070747	4.84733164409611	5.7780535209001	5.56405272596497	14.8941044677247	16.5281918064901	11.0484295299473	2.03539421503976	0.157723460818163	4.09948234581561	2.67716111158426	4.9485511360947	6.20077174951964	12.1550561186346	13.5834800177914	2.03119538632734	0.0477984633911483	5.23908868731595	3.23340324503872	6.73750934521941	8.12691269435682	9.04690566769807	15.8521320112804	17.4840037049655	12.4491921708352	2.75161701477529	-0.0236079809442734	5.22105986618582	3.74896043305036	6.98179338311132	15.5613933603989	21.8340549262319	11.2497989003397
pulse.13	0.74977285624515	0.263846933496001	-6.57889100240691	-3.47720010914587	-3.60675722460387	-3.34319664076821	-4.17317231953871	1.44065154712679	8.13108839079266	47.4304216862719	-0.975348692158301	-0.0580456745131286	-6.80448140735063	-4.24076909184974	-0.251545142408337	-6.85079178062312	-3.30901695388427	-2.66674462235849	-2.89756626036649	-4.83321318614413	1.23114887841605	10.5426798540726	52.765961201172	-0.776284175772046	0.278314813758934	-7.39940762349093	-3.32347148485677	-3.34523149331086	-5.57009336544616	2.71389393609616	8.85809658777244	-0.856531504124889	0.3790377643726	-7.82159924701977	-3.72596492348746	-3.72312082225311	-2.35741970997484	-6.11533357307561	1.04358283097852	9.35656921613717	56.8484984164387	-0.741295690893149	0.0085464838271572	-9.08753162390735	-4.21717682890283	-1.18594131990776	0.264587217317003	13.4966672660226	57.9761692959461
age.15	0.0100722495096231	-0.0305253902899082	-0.067797057710601	-0.015271701889949	0.110170843538325	0.0718017938418203	0.0240207399860693	0.0103624153765556	0.0352175221490724	0.357238389941337	0.0323446708335077	0.166258964536452	-0.0495951818948343	0.0891533565056803	0.041808979081032	-0.0497971092868215	-0.0063858638557003	0.17464865522768	0.212799210375358	0.147107469071435	0.0206339442433343	0.0669119858012978	0.133568483741585	0.0878845676155776	-0.0743359523767693	-0.0586600380703652	-0.041869361952879	0.11631484061399	0.109338334199908	0.128210757696354	0.123777716983039	0.0636257382792538	0.0827200941593631	-0.0108415153649301	0.00242446139512845	0.1684348767905	0.102949880480987	0.119433945943765	0.0346538211306585	-0.0933413507413236	0.0752771853620819	0.0523941906584436	-0.0095123037651686	-0.0611209423412219	0.00110763725953203	0.106831887791317	0.16178847579485	0.0637761880767962	0.0742162182968508
height.15	-2.50249229691685	-0.0154613008193122	32.164387123155	14.2504462204305	11.539401133098	10.5378588248839	14.2868153424056	5.61435752995984	-0.443535138814	-14.0541543246679	0.881272999940131	-0.050577679134273	34.5614744429933	16.6047869960284	0.237744361093108	35.9707638672016	15.2879524978943	13.5434625930972	11.7505196020907	18.6398561388234	9.93553846997067	2.30477582119638	-17.2500360402136	0.683931364949139	0.0975187139086799	36.1142959816344	14.5949429507865	15.7264479727577	21.0394521493216	-0.64231625800071	-6.90366998993715	1.27667640590989	-0.129896172254529	35.7424329667798	13.3172761760781	17.8313710462229	12.2661031420441	22.8659493717803	3.76478518218834	0.528283720864194	-10.2472283340746	1.29075184728318	0.0530842494730772	40.7631864674912	14.3568736613071	16.9879585939741	10.960456866883	1.8552375420732	-9.45802296952431
weight.15	-1.6245262559812	-0.334485068294939	32.297019825272	16.0166313953635	33.301862332693	33.421105827316	32.4650469429697	18.489748668799	4.3026558561798	-11.1976002501522	12.391156769819	-0.189014193868092	35.8305361474667	42.5461081734788	0.56813149888431	37.5557006509319	18.5163322852492	50.7370486732154	46.3465819287901	52.9303193541467	31.1130562377172	7.73860598898445	-12.3136089069011	18.0845343447008	-0.0117796699612085	39.1952730657366	18.976846725782	58.5858574376906	61.8250718556688	7.00385019100522	-1.08127174636531	20.3928273988692	-0.0577016245024765	40.5202348410286	19.6093198691195	66.6622518863937	55.9359102401524	75.0232279373956	23.1686808374894	5.84049520199865	-0.913564842416748	23.2309612130824	0.00499477384359534	42.4268677150661	20.206090307154	67.1297175772143	34.2755792064529	12.5661397461255	-4.59113000659291
waist.15	-0.473608319234037	-0.368755334457413	16.1339227367219	7.52020782269789	23.8804018878132	22.986462022132	20.7126688093638	13.2338822959744	3.72735367436679	-2.23144833946884	9.04194318363057	-0.0703396828705239	18.3003733277182	28.0877293443047	0.194465878981971	19.2316433233335	9.0766841505077	38.9961165762901	32.8352761768668	36.1962822548082	22.5297661999577	6.44597652812079	-2.26302210992191	13.97617608805	0.0117314791464807	20.3046921243063	9.36911502348524	45.4876076435221	42.3100181620595	4.95161692013107	-0.475420101133496	15.569791567341	-0.104853738364257	20.6709081936675	9.74232813076678	52.1927919099579	40.1431971691477	51.9752889486668	17.4307157649516	5.76313807739259	5.58742172885766	17.9277696018983	0.0599719379307528	21.1243324043317	9.88572648238048	54.8392750751561	21.0961893191634	9.97153998176698	2.88255551139248
height.sit.15	-0.910164803545615	0.0345034113285789	13.8301974364919	7.47443797771028	5.17970337405799	5.92098995842362	6.95621077767997	3.82670445763027	0.677173216995193	-4.80418916222669	0.896893502062347	-0.0797837783442895	15.0023186475377	8.33248756336609	0.0857700234229085	16.0563059372506	8.55145940389328	6.11249805997975	7.05629344541286	9.57410356474777	6.20901413454594	1.64028599920507	-6.43625639575778	0.959546737596839	0.0514010504238037	16.7393404719769	8.778852056106	7.1416061317258	11.1246321216882	0.884979708649961	-2.22225491077485	1.26568251529862	0.0289026869176178	18.0965692319097	9.25790538142689	8.12059948597349	8.43534977539926	13.2093601521417	4.15169034122274	0.95988239218691	-2.26362428511039	1.38016549216822	0.0825293244802283	20.3986995791891	10.5652157720492	7.18592623349008	7.10392396697865	1.13328408363226	-4.2285444800903
sbp.15	-1.41543591386541	0.21934483925023	11.7280858940023	5.57156647960452	8.31802140804461	7.29402682748324	8.30653096777036	29.9089838710186	7.32096649285361	-9.73305833940547	2.28661075353593	-0.336991540651479	12.4841638354988	11.4034098616118	0.455443777868432	14.1246524919007	6.59991175273729	13.1231701113855	11.658370162173	14.1687942222096	35.4730347042808	10.4602958294297	-12.9006482901008	3.81016578976769	0.111104735100221	13.2044979290677	6.3974016346642	15.3804924260347	15.4259479680259	24.9365605491361	5.07809803884464	4.2445435641621	-0.032386683129646	11.8747311967874	4.93120617210343	16.5671068777661	12.736955571959	17.4874839908898	36.2314942966558	10.3330866905147	-8.10338750406134	4.80919075705196	0.0800582766440355	13.2544082622781	5.40456444968092	13.8171898412338	39.2954848000203	15.4616187497437	-3.7425873087975
dbp.15	-0.273286977407354	-0.161267407048919	6.37044225364104	2.93417937143341	1.87765841921469	2.55197811089341	2.63764266246482	11.919763009965	8.52225108593822	2.31012584106987	0.0661969081859202	-0.11172764273214	6.86639340771649	3.62428988161141	0.143071666597706	7.40506451750271	3.52575802742525	1.15115833404306	2.78164764500461	4.12107465292562	14.1145877693552	13.949030108168	2.43783536325695	0.288553145391291	0.341412868243249	8.04901946171529	4.1019546886977	3.01104675921977	4.70160016182603	9.31602929903761	6.00877267694419	0.292390967871913	0.197287257311753	8.17810663486923	3.63609679754706	2.21301635295114	3.74660697555566	5.31388936206448	15.309705306192	13.4657024529427	7.00784643556774	0.340780697220333	0.0353283079133098	10.2996763478408	4.99390597053062	2.57863576356353	12.0836172387361	14.9436057405672	4.7233838684951
pulse.15	1.13168218699896	0.602714727567322	-6.27292666250271	-3.15527945755141	-3.9680611153697	-3.01753104032404	-4.04786349355062	2.10034695606102	8.24479151879927	39.7731039850856	-1.00163517432755	-0.392424092445029	-6.12559111470725	-3.71647479393204	-0.207900770350016	-6.37467398196252	-3.18001270476673	-2.76609388751671	-0.833556317368368	-3.5988843700612	-1.97428999990531	4.6603568690912	49.3517511048651	-0.279602666567855	0.462734422410089	-5.62969023554679	-2.55054533496103	-6.26503042519565	-5.07829105508707	3.37513012330967	11.5618795484012	-1.08933843983958	0.361206279581913	-5.93831823902936	-2.57571118303375	-5.03324934465171	-2.15488340951462	-6.22355622273324	-3.17329112606345	4.45741418959191	47.5011971344482	-1.32764177731397	0.104782232131284	-8.03619663761363	-2.99137838438892	-2.97928436911484	-0.3850597147695	12.1438465869839	50.4278832959525
age.17	0.00835288518768607	0.12810188892533	0.00238943941553803	-0.00146131149935917	-0.0562325598104773	0.0034225534682639	0.00734653715594411	-0.186275364226915	-0.141360442630467	-0.0924644278836116	0.00554075722916305	0.0145985256906077	-0.0201876460435771	-0.0562834727913919	-0.0333592977612952	-0.0461943040979005	-0.034949489603262	0.0435225239686459	0.0786241115266092	0.026975269991973	-0.181520439605983	-0.107178271049186	-0.0882891005522913	0.0321627395022919	-0.0143428593934245	0.00314734052667606	0.0214839884495136	-0.0552124022996539	0.0434800713586907	-0.0717154438008206	0.115980378742305	0.0232846278367673	-0.0197129138110535	-0.0833326792781255	-0.0601066585621538	0.0195857305966119	0.0377779549086	-0.0392510778637925	0.227282460083428	0.166645925336292	0.0557555907430293	0.0113681842451548	0.0498158425052444	-0.105961137371511	-0.161039043271044	-0.0831381648272727	-0.318501254626142	-0.197884925549818	0.298502377378681
height.17	-3.03793782584795	-0.164528605546385	30.2402655540729	13.5273233122613	9.94061636257239	6.56586399117366	11.8701035387231	2.52905692934216	-2.66124600560878	-16.2838155387735	-0.16847224856787	0.0358068898272046	32.4815407033599	13.5162863083464	0.333072019599991	32.9443716976281	13.979806849691	10.5008362315343	6.49997943263079	14.0956798390887	5.4356435346853	0.0338085200011321	-20.7218560828309	-0.925957795293145	0.0571128662305798	31.9156919168977	12.4321210414912	12.2748528463094	15.4015299504427	-3.16654549426366	-8.66341401767157	-0.435554707690604	-0.296123168256496	28.7046526377966	9.41795346790448	13.9716933577176	4.43779140129394	14.4570819571807	-1.49039451415909	-1.53016388439373	-15.6751226510771	-0.697691571389162	0.0363515078496424	32.2464163488503	8.457027163438	13.5243660234631	6.21640164885939	1.88118539180522	-11.4637997741374
weight.17	-2.44572922074776	-0.38869203968412	33.5854999416416	16.7206867277379	35.5231257787684	32.6802080159112	33.2886261541543	17.2111571668763	2.5767918768355	-14.8249035115944	12.5888887433226	-0.0984402396186107	37.1338419577484	43.7673564306151	0.842985644790655	38.0453496571052	18.721031759551	53.956555683313	46.1116358905324	54.0294346418217	29.821468965985	6.51884493086904	-18.7479167652449	18.5298483723986	-0.0343020796577484	38.1034610000724	18.1812481625011	62.454330720615	62.6223579487203	5.27397892633283	-3.30786212922745	21.0585187108037	-0.22858430106967	36.622952884321	16.8197141782358	71.9175161628924	53.8064578148117	74.6630139358122	21.5266929239732	4.75328407574591	-7.47081556953009	24.0525209749339	-0.0615451272505829	37.9288710777679	15.6541357880109	72.5200120738659	33.1835731939675	12.9564151185936	-5.59981163665161
sbp.17	-2.48317906953519	-0.533925972950624	11.6719614827117	6.02207971748254	11.2589109231026	7.40822330027411	10.1751081600721	25.5220883332227	5.44749977918459	-9.79010301822984	3.5155326098846	0.401914523646253	12.9651542592119	13.4868284059973	0.269413417387768	12.8560114208834	6.31475054178611	18.7429576673386	12.0357844030258	16.2484594188772	33.9852870953953	6.94028493455973	-14.7027048101461	5.24472218256687	-0.0763692818531571	11.4749735810249	5.74578250637996	20.4990711758731	18.6145963850956	23.2792004592957	8.42019852873907	6.2534365204384	-0.392657769573066	8.10790763295441	3.05220346080684	25.5336862829528	12.7197745830534	20.9970946225162	32.7281902489534	7.29653919314076	-13.2970069470075	7.34086401500771	0.223245090583133	10.1689772031847	1.91381771538167	23.5953735051592	37.1809546003716	13.8886495408618	-8.27960522165125
dbp.17	0.227731131893453	-0.0414258081299054	1.30000500777583	0.464215774415061	3.71010947707779	4.55449142290229	3.38319029627103	12.7048287774402	11.3699711283978	5.81643928604108	1.83680526823743	-0.0828710959594313	1.64477523366984	5.17669913440394	0.0240428927256912	2.31685069257141	0.895436102357364	7.81662863517206	7.35158864788473	7.17224992271461	15.2036825093768	13.7343798796241	6.50659261861725	3.17133256307739	0.147267055568503	2.65992511600686	1.36998230717302	8.71640957455195	8.25079047939002	11.3421434700179	13.8512905472118	3.38885191188208	-0.155563925640763	2.93009135050642	1.38811820401442	10.4005399131565	9.09370041513277	10.8942739040462	16.1994507416239	13.6426314127132	7.23414161595799	4.13810581104993	0.0336154255874598	3.07508998224008	1.63039430122992	10.9648643799663	16.8013026920541	17.5965493269865	7.18651362588205
pulse.17	1.0604591787061	0.0434132347508117	-5.63433656433453	-3.23479495326603	-2.13191347115364	-1.65896819707452	-2.98629030668094	5.8110595743943	9.08355414864668	38.6062636235161	-0.457589343057298	-0.310430479981779	-5.78053643137219	-2.66057727037579	-0.282761723108154	-6.35926426703512	-3.41988851981186	-0.640770353651542	-0.573201183254657	-2.76910271303163	3.5122659949149	9.44779157084859	41.9552289066172	0.174835367631182	0.0811944160990081	-5.45524978549369	-2.43032882554642	-1.07074664360728	-2.68308945070618	5.42914706930764	11.686416822026	0.0744567634515174	0.0846748745615544	-3.93946921913396	-1.45342939982396	0.328781955130293	1.85532691312807	-1.29536581605458	6.71422131451359	9.97509706015957	41.03626024031	0.42972710468191	-0.00378098362307724	-4.72586315128685	-1.20979033980321	0.365858324894994	4.85266512253682	13.1776157545416	45.5966370616422
bmi.17	-0.0413365083251168	-0.0693110390623242	3.61371975571673	2.19741288675107	9.53908113397025	9.45508758284858	8.28139092785232	5.25292729359462	1.58208489393273	-0.86354646583562	4.37035660084936	-0.0343438839140704	4.24768833215872	11.4329209777821	0.184642070922114	4.42769180959797	2.76103500825083	15.6821363046056	14.046976830759	14.7778047932361	8.80445840271129	2.21463025986776	-1.07078721141524	6.60526281367643	-0.0264621358372773	4.7257434187291	2.98130606541177	18.1162029355954	17.3811662130098	2.62375171979288	1.12016942977422	7.3459080042683	0.0150042058846982	5.05750727486565	3.30073677251106	20.9163739075502	17.2351005467135	21.7395096059791	7.73980480118279	2.02238311899335	1.47644897042927	8.43456488795117	-0.0300966178547638	4.57713726999414	3.15304231155185	21.2372545682728	9.74492689660278	3.99159720417469	1.04822306660004
[truncated: 22 more columns]
