# Supplementary material for: Synthetic ALSPAC longitudinal datasets for the Big Data VR project
Source: Wellcome Open Res. 2017 Aug 30;2:74. [Version 1] doi: 10.12688/wellcomeopenres.12441.1 (PMC5605951; doi:10.12688/wellcomeopenres.12441.1)
Supplement: Supplementary file 5 [file wellcomeopenres-2-13472-s0004.tgz › 7333a47a-9a39-461d-8025-c7e81a4141c7.csv]

	sex	age.7	height.7	height.sit.7	waist.7	hip.7	weight.7	sbp.7	dbp.7	pulse.7	bmi.7	age.8	height.8	weight.8	age.9	height.9	height.sit.9	waist.9	hip.9	weight.9	sbp.9	dbp.9	pulse.9	bmi.9	age.10	height.10	height.sit.10	waist.10	weight.10	sbp.10	dbp.10	bmi.10	age.11	height.11	height.sit.11	waist.11	hip.11	weight.11	sbp.11	dbp.11	pulse.11	bmi.11	age.12	height.12	height.sit.12	waist.12	sbp.12	dbp.12	pulse.12
sex	0.249684081458174	0.00188300413517576	-0.980393469080292	-0.451815921077337	-0.347896707428656	-0.183885739225939	-0.397704488552772	-0.259686809676516	0.164097894813553	0.767993726203407	-0.00321725529407286	-0.00309684945352851	-1.05122319105985	-0.450885077660975	-0.00410011475821092	-1.05321170568925	-0.458348037083009	-0.388839507997188	-0.187900117027519	-0.464662893035493	-0.430432078166844	0.0998401539919477	0.975076545782583	0.0216567760443372	0.000696728362490581	-0.99380896646003	-0.395880607553167	-0.435219901271639	-0.503038636089095	-0.119186013839599	0.310687005341885	0.00155920778991922	-0.00222492951261989	-0.842137693009587	-0.266823261391701	-0.522188211681613	-0.0914985741074811	-0.453582293886415	-0.213266790745742	0.130221034278737	0.843632807503861	0.00689095562100631	-0.00174366870252054	-0.975187677365155	-0.218589826650633	-0.471945349772421	-0.458059521688656	0.00817859923103605	0.660111218682927
age.7	0.00188300413517576	11.4401966098793	-0.0124942610544322	-0.0117637109145644	-0.0542158267151344	-0.0466429431922466	-0.0232027005526851	0.0633293563086563	0.0709061223896757	0.105194177108054	-0.0128259773898281	-0.020864084886066	0.00734059412198984	-0.0231830787381609	-0.00633120592593812	0.0140416581076747	0.0108244978728272	-0.0408137191193387	-0.0417888629810993	-0.0267535633984497	-0.0512926889861006	0.0206156370307018	-0.127814597112404	-0.0201074474565542	-0.00931834991413307	0.0240696908242502	0.00275488245659568	-0.0391244621087021	-0.013623401405004	0.0461677265391015	-0.0535962892487804	-0.016902189947967	-0.000393299449459501	0.0314965683675932	0.0241159460930488	-0.0328920003968261	-0.0193168678694145	-0.0255463434218599	-0.0207670772245862	0.0151071179319321	0.0106625234445622	-0.023887553591814	0.014931373798798	0.0713635721761541	0.0398799369415434	-0.0514048098035792	-0.117507843841732	0.02315507539762	-0.00507731059184795
height.7	-0.980393469080292	-0.0124942610544322	30.3946271217985	13.5458575441551	13.1231001444763	16.8240893694776	17.4384617847555	10.4818906601431	3.44217665146198	-10.3416035962927	3.34199280134369	0.00517996279750377	30.6161216944735	19.7327223728497	0.0797653070639358	30.7772493982782	13.4207144597753	15.0849172297456	17.6833563454434	22.0003187823927	13.3586746507175	4.6919008886239	-5.69997087998044	3.7297863366325	-0.0732733706525238	32.3524689872778	13.9136177552861	17.6559480114003	24.986712785522	3.05443085641635	-2.03580173308483	4.13139374978492	-0.00257607619213579	33.2934575025156	14.4498036084376	18.2408465033895	20.4338045532118	28.7577181182119	9.23754426164109	3.08652975328625	-0.896857561504862	4.50325187560596	-0.0399225760854119	33.2330054028775	14.5015264962603	17.8750510517117	10.1482657717338	2.61492790380029	-6.73923131034949
height.sit.7	-0.451815921077337	-0.0117637109145644	13.5458575441551	7.60214999984232	6.17156597882691	8.21369024579894	8.34970736056299	5.39320275262058	1.75276236013717	-5.39943110483366	1.85635125333592	-0.00143081687527726	13.7471164398578	9.61330227329361	0.0348522788629064	13.8344450753453	7.35684784563115	7.17266426293417	8.92655268259053	10.75516304845	6.86062691438989	2.1653640731908	-3.35569074578797	2.12472959004884	-0.0150759438834902	14.5030334503654	7.58764141643558	8.43432054733798	12.2023446998015	2.04179197935688	-0.581652219036216	2.33821451797402	0.00812730795760659	14.8663369539158	7.81036574113505	8.84068700770009	10.1018512248941	14.0182786302826	5.38340681357198	1.70866213127787	-0.500817391256326	2.53127073183754	-0.0228246381740072	14.4823733821335	7.66150784130949	8.28623956253324	5.1561321989735	1.2794971010104	-3.73216147435229
waist.7	-0.347896707428656	-0.0542158267151344	13.1231001444763	6.17156597882691	21.8081762942143	18.8387356312321	17.3701771372556	10.9408829891768	3.67063706400805	-2.1963199550799	7.69609120332027	-0.0138186113370158	13.9790174191736	21.1572418905576	0.0284489142047347	14.1232189746598	6.69253771210098	25.9599373397118	22.2580934174955	25.1340044581034	13.4877655304141	4.09911137608947	-2.08465812663443	9.50998906979184	-0.0682258987631286	14.7638121358518	6.90590886794296	29.2687076113461	28.2725055164397	3.38206234404911	0.220179483418304	10.1038253145215	-0.017087633580667	14.7250309851202	7.18161141157765	30.039801049346	24.501227776516	32.2774868969771	9.52262487500283	2.75027183942315	0.545710583677976	10.6571866515465	-0.0299086694759544	14.0159895010204	6.70554100934679	28.9230772664327	11.8709326213617	4.49682400546355	-0.224238226600615
hip.7	-0.183885739225939	-0.0466429431922466	16.8240893694776	8.21369024579894	18.8387356312321	23.7375983337907	19.4071925146763	13.2785338336377	5.09303369089639	-3.97174210664116	8.04974819073654	-0.0191980805309546	17.7911923869188	23.5142963444024	0.0260665578573671	17.7780697074512	8.80323319753189	24.5664900301885	26.2989690487906	27.7163198683309	15.9582754087448	5.48738838968847	-2.06884704044386	9.9389033158614	-0.0432684315852993	18.9993920560113	9.44844325992797	28.3445600333746	31.4263979699185	5.41581404353833	1.42126538215235	10.5887640379142	-0.0205363813565425	20.0318126255886	10.3622099196547	29.3659199639124	29.9978011250539	36.5389757836577	12.6815290159208	4.35415069698777	2.68625343840988	11.2331559781443	-0.045782657771294	18.8260285695583	10.1085821133287	27.7896727832508	13.0303147880015	4.78576301154224	-1.80401816836849
weight.7	-0.397704488552772	-0.0232027005526851	17.4384617847555	8.34970736056299	17.3701771372556	19.4071925146763	18.0899274700558	11.5912200874112	3.99261410236996	-5.2418154015526	7.05587825241761	-0.0063199832967372	18.1127983924644	21.5093134615323	0.0316010574933911	18.0795457434693	8.68989823174248	21.9189459183866	22.1237693331692	25.0051323038607	14.0915625483033	4.39641072594606	-3.09256053494084	8.45755213509013	-0.0554148588369183	19.0628838558769	9.10460839587134	24.9806681279908	28.2058177264224	4.01524457661805	0.0274851580563651	9.00388235504189	-0.0121954014746218	19.573026131915	9.66389940521815	25.8261264814341	24.8278325912361	32.4948980385291	10.4495199829973	3.35759855066294	1.00298670455231	9.55480610041367	-0.0304683721579346	18.6316397942316	9.33726935840531	24.8887435490383	11.4869619598305	3.82738011305738	-2.54541358708161
sbp.7	-0.259686809676516	0.0633293563086563	10.4818906601431	5.39320275262058	10.9408829891768	13.2785338336377	11.5912200874112	73.5622446822939	29.0590358611955	14.8789593960073	4.69632273259909	0.134360566305774	10.7962659736219	13.5880732128943	-0.055829006320194	11.6440739676095	6.05793698956174	13.7144202060206	15.0166600619228	16.4846920178418	38.3900950925373	13.8840024628794	4.49787287820171	5.64235192278989	-0.0234409542010867	12.6968134181579	6.95273529054557	15.1487186599979	18.4029812236006	28.9307355594669	15.584727624311	5.80919992672894	-0.00212181241448236	13.4442139290299	7.31693495727221	16.1730991547504	17.2128000328068	21.5687249611206	36.4578762259191	13.9383153408284	6.98335969316131	6.23317906653274	-0.0308559550138614	11.6697915385149	6.41268487367789	14.0953581860968	32.4694941673212	16.3037162822904	4.24266597425322
dbp.7	0.164097894813553	0.0709061223896757	3.44217665146198	1.75276236013717	3.67063706400805	5.09303369089639	3.99261410236996	29.0590358611955	39.7016428264991	16.9530780274569	1.66583860873832	0.0563661953608796	3.85888401123639	5.17724655922424	0.0213504990868013	4.41038287403753	2.37818766620297	5.65168716700262	6.48191195304837	6.48885142914824	16.2292344885128	16.2943415878829	10.9623602554518	2.26697730689726	0.00940607626561676	4.48592341809488	2.62157564738318	5.69276388218559	6.70307743598719	11.9225427198767	12.9581799455532	2.15516953404428	-0.0145481393639889	5.34543553060345	2.88345097663459	5.62935012081755	7.12533780799796	8.18260649607109	13.7020958922042	14.9785145714448	8.34224017529573	2.30836005192441	0.0258188574638375	4.30598322749977	2.66499442441339	5.06249865933564	11.3381043241947	16.6616265571423	7.80347279397617
pulse.7	0.767993726203407	0.105194177108054	-10.3416035962927	-5.39943110483366	-2.1963199550799	-3.97174210664116	-5.2418154015526	14.8789593960073	16.9530780274569	110.904029524585	-0.694237122642443	0.075212864884397	-9.71799449617821	-5.91377623364779	-0.0107602102417431	-8.75089124609232	-4.16152750570174	-3.33435089761416	-3.7061395923433	-5.47047243830567	4.8122930842224	11.2443139071063	50.4316724472963	-0.644733721041744	-0.048789311392379	-7.98140622683405	-3.69835338809554	-4.73300538316194	-5.82273376455407	1.42725850690971	9.50676976375904	-0.846643057229064	0.0071505839775401	-7.08953711984271	-3.22146981375806	-3.70171504493589	-2.86122453526262	-5.83444356118319	3.99166579917795	9.23881501433734	51.0534646119803	-0.822500380874953	0.0038385681075284	-7.4888511728446	-2.61695108467633	-3.67917894951833	1.53569420391363	13.4289690369614	46.6345129997132
bmi.7	-0.00321725529407286	-0.0128259773898281	3.34199280134369	1.85635125333592	7.69609120332027	8.04974819073654	7.05587825241761	4.69632273259909	1.66583860873832	-0.694237122642443	3.6737500155822	-0.00687108376155859	3.71348463785149	8.64413690780403	0.00119936406040382	3.65197505803077	2.10416302196577	10.0894619132924	9.55592202815641	10.2877131428413	5.55158845747266	1.5985667713597	-0.515975127274942	4.46842164926838	-0.0180855784307315	3.87583731701007	2.24228188611723	11.3775397379287	11.5608576205362	1.766166400153	0.531782881655819	4.71676690519832	-0.00726429439896733	3.96067203383347	2.46120706939191	11.7668861233237	10.5743893482518	13.3272243670516	4.282515670892	1.34566648663091	0.863218131831943	4.97420054887538	-0.0102820066315692	3.37795848874833	2.23981012449927	11.2666147466209	4.71732404430384	1.77027634274946	0.100932249866957
age.8	-0.00309684945352851	-0.020864084886066	0.00517996279750377	-0.00143081687527726	-0.0138186113370158	-0.0191980805309546	-0.0063199832967372	0.134360566305774	0.0563661953608796	0.075212864884397	-0.00687108376155859	8.60746620997327	0.00586681242364683	0.00145276581989535	-0.0124133156833298	0.00758517340460938	0.00511638904096577	0.00831093750935001	0.00559975601969617	0.0107567561611161	0.07511788369801	0.0197062473973252	0.124233340404161	-0.00133841422486585	-0.0358838791083109	0.00628928759596757	0.00118904429869959	0.015196110751389	0.0134356273989686	0.139232187816811	-0.0125447390627896	0.0010765647718734	-0.0193337252481553	0.00745351650290096	-0.0011902545070349	-0.0307278299182675	-0.0384280458161813	-0.0189779491294066	0.0922455348330749	0.0615315427197517	0.128539607660431	-0.0142755663619205	0.00531881294867168	-0.00386463058642228	-0.0109661063055149	-0.0559958870377826	0.116224708656886	-0.0177881963170886	0.168198404532055
height.8	-1.05122319105985	0.00734059412198984	30.6161216944735	13.7471164398578	13.9790174191736	17.7911923869188	18.1127983924644	10.7962659736219	3.85888401123639	-9.71799449617821	3.71348463785149	0.00586681242364683	33.3919664786581	22.092272430104	0.0538686741855799	33.1571481623433	14.5383515151084	17.1616309537327	19.9469702956085	24.5088648436784	14.5715573315416	5.45490659512247	-6.72834060052288	4.43550158478063	-0.0781852755880873	35.0650517930203	15.1780511392492	20.241117088897	28.0072017652605	3.79703381944236	-1.80743201254242	4.92768221748502	-0.0141449984295501	36.1897465986554	15.8569407773329	20.9961122151876	23.4499780643644	32.4369023396959	10.7742575479407	4.24424151122846	-1.30943291473055	5.41678660576687	-0.0497943044483726	36.0287379971104	15.9652000074131	20.4998799513889	12.5228341172277	4.01649624456241	-6.44665070487392
weight.8	-0.450885077660975	-0.0231830787381609	19.7327223728497	9.61330227329361	21.1572418905576	23.5142963444024	21.5093134615323	13.5880732128943	5.17724655922424	-5.91377623364779	8.64413690780403	0.00145276581989535	22.092272430104	28.6228840136021	0.0319786452247016	21.9656918616938	10.7151667471065	30.0158074742828	29.6805765251239	33.0407427399078	19.1723168179251	6.39932164352831	-3.04055608393499	11.6537139064063	-0.0681151539811209	23.2475607873011	11.3447360192361	33.9772162917538	37.2951068351802	5.86815630254207	1.11605859649776	12.3903990869936	-0.0232894238293438	23.9097859747576	12.0369021661982	35.4040311333819	33.417642335185	43.2012637970139	14.5980796559698	5.25084887715416	1.51306394653753	13.2239606337486	-0.0436505738674112	22.6373867769481	11.6441100906289	34.2703535489752	15.9940031292685	6.24609720763258	-1.43531337636072
age.9	-0.00410011475821092	-0.00633120592593812	0.0797653070639358	0.0348522788629064	0.0284489142047347	0.0260665578573671	0.0316010574933911	-0.055829006320194	0.0213504990868013	-0.0107602102417431	0.00119936406040382	-0.0124133156833298	0.0538686741855799	0.0319786452247016	9.25228713458867	0.0654944520655911	0.0202165931638704	0.0198172738061071	0.0332936862809444	0.0410190911334554	0.0130120501801278	0.0395123621352124	0.0606907022014292	0.00567965155699938	-0.0315643153021642	0.0768525761673862	0.0319991227490449	0.0393763296440772	0.0678584247695448	-0.0641348870042605	-0.077944093927329	0.0148094093058693	0.00708739430462091	0.0731708278692554	0.0231367966962004	0.0116191886856796	0.0264059988728348	0.0528803218671233	-0.0309824550395412	0.0267639102499207	0.0344871458954242	0.00617089088811614	-0.00287917111057629	0.0568352673042593	0.0190526862218361	-0.0160712493111848	-0.042229934180912	-0.0241571122597316	0.0668426526065898
height.9	-1.05321170568925	0.0140416581076747	30.7772493982782	13.8344450753453	14.1232189746598	17.7780697074512	18.0795457434693	11.6440739676095	4.41038287403753	-8.75089124609232	3.65197505803077	0.00758517340460938	33.1571481623433	21.9656918616938	0.0654944520655911	37.4929091155715	16.4634939409855	19.3745793349988	22.856242697322	27.5925326096898	16.4702598049886	5.8914773372512	-6.52304769689613	4.95031335737788	-0.0509024655279954	38.2124722679624	16.6931714993675	21.6753553154976	30.4307855228747	5.05564482803203	-1.1725867252144	5.32386583081184	-0.0347108203561431	39.8720224159087	17.681551791443	22.1417416728966	25.652704415833	35.2629823592222	12.3459590009055	4.4776055418335	-1.33481800086425	5.75462122265474	-0.0656378613652476	39.1123327166276	17.8173254376086	21.548897409994	13.5876334749706	4.10701751065439	-7.13506294813665
height.sit.9	-0.458348037083009	0.0108244978728272	13.4207144597753	7.35684784563115	6.69253771210098	8.80323319753189	8.68989823174248	6.05793698956174	2.37818766620297	-4.16152750570174	2.10416302196577	0.00511638904096577	14.5383515151084	10.7151667471065	0.0202165931638704	16.4634939409855	9.24854257161511	9.39634957981995	11.6513955251776	13.5158790302737	8.34492063661055	2.76579028617664	-3.93218943114815	2.89777665392319	-0.00625587751846306	16.6857201497127	8.9541385008848	10.6320696585564	14.9237483083969	3.17477417691084	0.0428050090376156	3.1193607177069	-0.00170811583640858	17.4738153455601	9.43068328932797	10.869510286839	12.8957489187936	17.3218751005498	7.05363517209403	2.55816795843627	-0.738428074932062	3.34817634439654	-0.03364490083028	16.6802062099574	9.32121374291417	10.3090301199973	6.96146457333751	2.1572469219923	-3.54847767557178
waist.9	-0.388839507997188	-0.0408137191193387	15.0849172297456	7.17266426293417	25.9599373397118	24.5664900301885	21.9189459183866	13.7144202060206	5.65168716700262	-3.33435089761416	10.0894619132924	0.00831093750935001	17.1616309537327	30.0158074742828	0.0198172738061071	19.3745793349988	9.39634957981995	47.655653550237	38.1635589789814	40.8559304053221	24.0046254696269	7.7916601013542	3.04023477793877	16.3510091186775	-0.0559374718314114	19.5376646414746	9.40339208992221	48.6871619514711	44.7894645070928	7.05120174791074	3.35181924216168	16.9615003971148	-0.0468482980867105	20.0497086657391	9.92317881781783	50.6529663619415	40.1693654595955	51.4855361435235	16.5290934427317	5.62033419214724	0.95086135716256	17.8463680031931	-0.0182595685365272	18.228538857186	9.06983028371609	48.8514376141536	20.3211277668949	8.84905222913055	2.39441144044145
hip.9	-0.187900117027519	-0.0417888629810993	17.6833563454434	8.92655268259053	22.2580934174955	26.2989690487906	22.1237693331692	15.0166600619228	6.48191195304837	-3.7061395923433	9.55592202815641	0.00559975601969617	19.9469702956085	29.6805765251239	0.0332936862809444	22.856242697322	11.6513955251776	38.1635589789814	40.5345624386842	40.1635805045313	23.9464161871819	8.06959568321825	0.990120190563666	15.1214766237247	-0.0465411762473958	23.4633638728796	12.0896573537807	41.8776446931771	44.3033558249501	9.11853519796067	5.0067705129538	15.7455592688103	-0.0494443008767121	24.998964683745	13.2996443729949	43.2397637394442	42.8192225289977	51.5472948468013	18.0412866277401	6.529213688499	2.87828973413838	16.6463850727153	-0.0531682799867011	22.370256622882	12.6965068673562	41.2247943026494	20.1607834763902	8.1304542565306	-0.0198175828924384
weight.9	-0.464662893035493	-0.0267535633984497	22.0003187823927	10.75516304845	25.1340044581034	27.7163198683309	25.0051323038607	16.4846920178418	6.48885142914824	-5.47047243830567	10.2877131428413	0.0107567561611161	24.5088648436784	33.0407427399078	0.0410190911334554	27.5925326096898	13.5158790302737	40.8559304053221	40.1635805045313	43.7478607570178	25.8384931563025	8.47894326860284	-0.967044221420922	15.7982042229286	-0.0609581717653244	28.3858857217662	13.9384669857447	44.9878262033645	48.2778929290204	8.43958098717039	2.81836331689818	16.4591478463739	-0.0548415332901701	29.6881357272866	15.0318918391391	46.3189872108501	43.5868624707024	55.6629302744102	19.0592024190318	6.63545357436905	1.69535948732994	17.3105851572369	-0.0486010052949284	27.472840079241	14.5054596231313	44.4533681156882	21.3543864961973	8.22038578801097	-1.75723252956553
sbp.9	-0.430432078166844	-0.0512926889861006	13.3586746507175	6.86062691438989	13.4877655304141	15.9582754087448	14.0915625483033	38.3900950925373	16.2292344885128	4.8122930842224	5.55158845747266	0.07511788369801	14.5715573315416	19.1723168179251	0.0130120501801278	16.4702598049886	8.34492063661055	24.0046254696269	23.9464161871819	25.8384931563025	82.2330847583807	31.7304806163586	17.1324351670471	9.28660873450185	-0.0737036154699219	18.1126519682531	9.64191228427128	26.4317341967212	29.4456188467447	34.355692263893	17.2369115666214	9.83901003920795	-0.00256391400069312	18.9429950876479	10.2875443602191	27.1824396425	26.3248690289173	33.3677951709268	46.5236225067586	18.4319274692672	9.91048649950956	10.0941501329301	-0.0899977290859699	16.9738375453854	9.76379281451198	25.5625986965588	39.8166661146285	18.0183523155641	5.3572253530683
dbp.9	0.0998401539919477	0.0206156370307018	4.6919008886239	2.1653640731908	4.09911137608947	5.48738838968847	4.39641072594606	13.8840024628794	16.2943415878829	11.2443139071063	1.5985667713597	0.0197062473973252	5.45490659512247	6.39932164352831	0.0395123621352124	5.8914773372512	2.76579028617664	7.7916601013542	8.06959568321825	8.47894326860284	31.7304806163586	39.0732582403544	16.390247494535	2.92646177604832	-0.0628149553771997	6.62247075774345	3.37414420265163	8.75002537404536	9.75160193623473	12.7454202509722	13.734752505465	3.10390277269995	0.0254952342708234	7.3837174928313	3.85867419725742	9.38043536893507	9.67679729864	11.8407899312948	17.8955680592227	19.543453496295	11.9871062586946	3.4207157072745	-0.0105218967897602	6.63835952360667	3.66269553984609	8.54813385429976	13.7084646395821	20.4375195184965	10.3089316639698
pulse.9	0.975076545782583	-0.127814597112404	-5.69997087998044	-3.35569074578797	-2.08465812663443	-2.06884704044386	-3.09256053494084	4.49787287820171	10.9623602554518	50.4316724472963	-0.515975127274942	0.124233340404161	-6.72834060052288	-3.04055608393499	0.0606907022014292	-6.52304769689613	-3.93218943114815	3.04023477793877	0.990120190563666	-0.967044221420922	17.1324351670471	16.390247494535	119.947116309735	1.12654916649534	-0.0812949349862283	-5.24485565381824	-2.62465692792272	0.783566234341858	-1.60751241297509	1.55778815609718	11.8587882128784	0.518488029872485	-0.0492922330129577	-4.05381318472444	-1.54949393861961	0.337076606352488	1.28695113593708	-1.86667256164686	3.93069563526993	9.14092354427514	54.4655811030986	0.173178091298375	0.0130834192768963	-5.20986951786534	-1.21516360443137	0.710092206165838	-1.51995007208016	9.31049945269359	49.5533379389099
bmi.9	0.0216567760443372	-0.0201074474565542	3.7297863366325	2.12472959004884	9.50998906979184	9.9389033158614	8.45755213509013	5.64235192278989	2.26697730689726	-0.644733721041744	4.46842164926838	-0.00133841422486585	4.43550158478063	11.6537139064063	0.00567965155699938	4.95031335737788	2.89777665392319	16.3510091186775	15.1214766237247	15.7982042229286	9.28660873450185	2.92646177604832	1.12654916649534	7.02889909715742	-0.0189097380563073	5.18327355465577	3.06090369489641	17.916962582562	17.4396996083458	3.10632633249549	1.74930381724467	7.28064792860139	-0.0194085587726587	5.44515741104844	3.3819501203765	18.4917252916375	16.2011641287476	20.0648576534954	6.79218347694034	2.31898624443354	1.21415530616872	7.61862439956999	-0.0091599901754147	4.48453711326019	3.07384015915252	17.6721534836195	7.67843519995807	3.23817472289098	0.874891559261672
age.10	0.000696728362490581	-0.00931834991413307	-0.0732733706525238	-0.0150759438834902	-0.0682258987631286	-0.0432684315852993	-0.0554148588369183	-0.0234409542010867	0.00940607626561676	-0.048789311392379	-0.0180855784307315	-0.0358838791083109	-0.0781852755880873	-0.0681151539811209	-0.0315643153021642	-0.0509024655279954	-0.00625587751846306	-0.0559374718314114	-0.0465411762473958	-0.0609581717653244	-0.0737036154699219	-0.0628149553771997	-0.0812949349862283	-0.0189097380563073	5.14225055023615	-0.0731646193743209	-0.0120567898516912	-0.086599145404344	-0.0889438298149734	0.0011689912312884	-0.0609782667056019	-0.0252837552529388	-0.000162123667637287	-0.0465532853882591	5.35608942580622e-05	-0.102864810728536	-0.0456118958091436	-0.0834625684496186	0.0339409190862325	-0.0143964271756728	-0.0959980404103266	-0.0253942953229473	0.00681592617788576	-0.0347399243507381	0.0114434219274738	-0.0696803868568405	0.0071700605789101	-0.0443193426446456	-0.12214861041112
height.10	-0.99380896646003	0.0240696908242502	32.3524689872778	14.5030334503654	14.7638121358518	18.9993920560113	19.0628838558769	12.6968134181579	4.48592341809488	-7.98140622683405	3.87583731701007	0.00628928759596757	35.0650517930203	23.2475607873011	0.0768525761673862	38.2124722679624	16.6857201497127	19.5376646414746	23.4633638728796	28.3858857217662	18.1126519682531	6.62247075774345	-5.24485565381824	5.18327355465577	-0.0731646193743209	42.6719143346991	18.6233081170131	23.296442401114	33.6054693468912	6.08829939086504	-1.21453504969935	5.76239523150301	-0.0333726369906062	44.3734429247618	20.0120308818101	23.585361727028	28.7590711955887	38.9515507189114	14.1549939946122	5.29688200891463	-0.494678686117287	6.27631823649749	-0.0703621069142344	42.9842477768629	20.2004635741482	22.7740804461729	15.7045356648276	5.16763178731072	-6.8502354443276
height.sit.10	-0.395880607553167	0.00275488245659568	13.9136177552861	7.58764141643558	6.90590886794296	9.44844325992797	9.10460839587134	6.95273529054557	2.62157564738318	-3.69835338809554	2.24228188611723	0.00118904429869959	15.1780511392492	11.3447360192361	0.0319991227490449	16.6931714993675	8.9541385008848	9.40339208992221	12.0896573537807	13.9384669857447	9.64191228427128	3.37414420265163	-2.62465692792272	3.06090369489641	-0.0120567898516912	18.6233081170131	10.4516268568201	11.3916913585504	16.6032634295141	3.5703538092218	-0.141140810770781	3.45667390245097	-0.00989197519098893	19.4928037275201	10.6813978082503	11.63746388881	14.6671745340008	19.284259464302	8.25512853422795	3.22009375975923	0.16131702139069	3.71886334862602	-0.0341151620842249	18.5632486861488	10.7073462257931	10.8747338820593	8.03459631806233	2.63013860892664	-3.5790680884018
waist.10	-0.435219901271639	-0.0391244621087021	17.6559480114003	8.43432054733798	29.2687076113461	28.3445600333746	24.9806681279908	15.1487186599979	5.69276388218559	-4.73300538316194	11.3775397379287	0.015196110751389	20.241117088897	33.9772162917538	0.0393763296440772	21.6753553154976	10.6320696585564	48.6871619514711	41.8776446931771	44.9878262033645	26.4317341967212	8.75002537404536	0.783566234341858	17.916962582562	-0.086599145404344	23.296442401114	11.3916913585504	61.5275338636056	53.1184642058377	8.02825966776738	2.12708075058266	20.0821016903618	-0.0448552827620404	23.6591683503832	11.7638553643925	59.6004094467945	47.4848894227887	60.4764456857419	19.6987609697895	7.14972354711425	3.51899857495261	20.9330290959738	0.00281219103917133	21.8826280137346	11.0304212485844	56.75384069989	22.939289353232	9.86272791294826	2.46867040790905
weight.10	-0.503038636089095	-0.013623401405004	24.986712785522	12.2023446998015	28.2725055164397	31.4263979699185	28.2058177264224	18.4029812236006	6.70307743598719	-5.82273376455407	11.5608576205362	0.0134356273989686	28.0072017652605	37.2951068351802	0.0678584247695448	30.4307855228747	14.9237483083969	44.7894645070928	44.3033558249501	48.2778929290204	29.4456188467447	9.75160193623473	-1.60751241297509	17.4396996083458	-0.0889438298149734	33.6054693468912	16.6032634295141	53.1184642058377	57.7058398710437	10.0260411442016	2.36184658382919	19.7542882732092	-0.0644664339614982	35.0257368252119	17.906112589785	54.4382921828224	51.6428264162936	65.6717879967949	23.2032228192123	8.26294413451442	3.84365934742769	20.4233568775273	-0.0614861401636214	32.50819225995	17.4331677060758	51.9758548470538	25.6449947083188	9.6425672776941	-1.64067910960948
sbp.10	-0.119186013839599	0.0461677265391015	3.05443085641635	2.04179197935688	3.38206234404911	5.41581404353833	4.01524457661805	28.9307355594669	11.9225427198767	1.42725850690971	1.766166400153	0.139232187816811	3.79703381944236	5.86815630254207	-0.0641348870042605	5.05564482803203	3.17477417691084	7.05120174791074	9.11853519796067	8.43958098717039	34.355692263893	12.7454202509722	1.55778815609718	3.10632633249549	0.0011689912312884	6.08829939086504	3.5703538092218	8.02825966776738	10.0260411442016	77.7615131527065	39.1425887283246	3.36616212362963	0.0382409696956951	6.8752478651889	4.22783905402711	7.85389395975455	10.3549204749419	11.3690905484733	35.0302309964762	12.4775288873745	4.40437159116349	3.32993742176264	-0.15638610162644	3.27859006267975	3.05163320526035	6.7974877132048	31.5749088348204	16.4525353541088	3.60146503074065
dbp.10	0.310687005341885	-0.0535962892487804	-2.03580173308483	-0.581652219036216	0.220179483418304	1.42126538215235	0.0274851580563651	15.584727624311	12.9581799455532	9.50676976375904	0.531782881655819	-0.0125447390627896	-1.80743201254242	1.11605859649776	-0.077944093927329	-1.1725867252144	0.0428050090376156	3.35181924216168	5.0067705129538	2.81836331689818	17.2369115666214	13.734752505465	11.8587882128784	1.74930381724467	-0.0609782667056019	-1.21453504969935	-0.141140810770781	2.12708075058266	2.36184658382919	39.1425887283246	59.0451062594832	1.4476572328821	0.0151662625541445	-0.50074083537602	0.413815546659782	2.67476384590854	4.51816821079635	3.67311100385767	17.7095367767901	11.9184357522072	10.6869000526801	1.7460018223398	0.00289703314627982	-3.76993575851659	-1.19070951114651	2.00046055765306	18.1151133886632	17.6844754216782	14.7657575384769
bmi.10	0.00155920778991922	-0.016902189947967	4.13139374978492	2.33821451797402	10.1038253145215	10.5887640379142	9.00388235504189	5.80919992672894	2.15516953404428	-0.846643057229064	4.71676690519832	0.0010765647718734	4.92768221748502	12.3903990869936	0.0148094093058693	5.32386583081184	3.1193607177069	16.9615003971148	15.7455592688103	16.4591478463739	9.83901003920795	3.10390277269995	0.518488029872485	7.28064792860139	-0.0252837552529388	5.76239523150301	3.45667390245097	20.0821016903618	19.7542882732092	3.36616212362963	1.4476572328821	8.28032263684581	-0.0236335491298252	6.03316447954203	3.74740993000633	20.6516666798973	18.0059525777452	22.3067292314322	7.77456830221598	2.70434131087804	1.99496258728051	8.48098288557867	-0.0138413508321333	5.15258014370343	3.47051273090865	19.6547795203419	8.58938367670459	3.41569050077985	0.906524945398151
age.11	-0.00222492951261989	-0.000393299449459501	-0.00257607619213579	0.00812730795760659	-0.017087633580667	-0.0205363813565425	-0.0121954014746218	-0.00212181241448236	-0.0145481393639889	0.0071505839775401	-0.00726429439896733	-0.0193337252481553	-0.0141449984295501	-0.0232894238293438	0.00708739430462091	-0.0347108203561431	-0.00170811583640858	-0.0468482980867105	-0.0494443008767121	-0.0548415332901701	-0.00256391400069312	0.0254952342708234	-0.0492922330129577	-0.0194085587726587	-0.000162123667637287	-0.0333726369906062	-0.00989197519098893	-0.0448552827620404	-0.0644664339614982	0.0382409696956951	0.0151662625541445	-0.0236335491298252	4.92751742775856	-0.0481914491704843	-0.0198682013631149	-0.0242765940036644	-0.0505753378359489	-0.075753702355189	0.0307445755622955	0.0278105685823586	0.0128260143075556	-0.0214396280297655	0.00134963897733229	-0.0352122147205613	-0.026222206427388	-0.06170188687617	-0.0763533694866957	-0.0211912787433186	0.0287402739085847
height.11	-0.842137693009587	0.0314965683675932	33.2934575025156	14.8663369539158	14.7250309851202	20.0318126255886	19.573026131915	13.4442139290299	5.34543553060345	-7.08953711984271	3.96067203383347	0.00745351650290096	36.1897465986554	23.9097859747576	0.0731708278692554	39.8720224159087	17.4738153455601	20.0497086657391	24.998964683745	29.6881357272866	18.9429950876479	7.3837174928313	-4.05381318472444	5.44515741104844	-0.0465532853882591	44.3734429247618	19.4928037275201	23.6591683503832	35.0257368252119	6.8752478651889	-0.50074083537602	6.03316447954203	-0.0481914491704843	51.035308707694	23.6268431493626	24.595098377165	32.7731643820167	43.7624568542649	16.1910458799018	5.50012953183998	0.867466708148439	6.76177942461976	-0.0795193442601593	49.0080918520726	24.2842343150151	23.2610283960605	18.6058918257325	5.91944412899403	-7.54728002851661
height.sit.11	-0.266823261391701	0.0241159460930488	14.4498036084376	7.81036574113505	7.18161141157765	10.3622099196547	9.66389940521815	7.31693495727221	2.88345097663459	-3.22146981375806	2.46120706939191	-0.0011902545070349	15.8569407773329	12.0369021661982	0.0231367966962004	17.681551791443	9.43068328932797	9.92317881781783	13.2996443729949	15.0318918391391	10.2875443602191	3.85867419725742	-1.54949393861961	3.3819501203765	5.35608942580622e-05	20.0120308818101	10.6813978082503	11.7638553643925	17.906112589785	4.22783905402711	0.413815546659782	3.74740993000633	-0.0198682013631149	23.6268431493626	13.5686061664253	12.6313088393947	17.7409922848706	22.8417307228231	9.85023564148426	3.43447427817048	0.515597940266297	4.27395559265501	-0.0556633287841592	21.829573361156	13.2131530888908	11.5206268986173	9.97917908752801	3.28959593163561	-3.85960771370976
waist.11	-0.522188211681613	-0.0328920003968261	18.2408465033895	8.84068700770009	30.039801049346	29.3659199639124	25.8261264814341	16.1730991547504	5.62935012081755	-3.70171504493589	11.7668861233237	-0.0307278299182675	20.9961122151876	35.4040311333819	0.0116191886856796	22.1417416728966	10.869510286839	50.6529663619415	43.2397637394442	46.3189872108501	27.1824396425	9.38043536893507	0.337076606352488	18.4917252916375	-0.102864810728536	23.585361727028	11.63746388881	59.6004094467945	54.4382921828224	7.85389395975455	2.67476384590854	20.6516666798973	-0.0242765940036644	24.595098377165	12.6313088393947	72.154999605687	53.9528514670023	67.5879112645777	24.2460561202121	8.274828946995	6.86632903610967	23.8491314704991	-0.0401657362164103	23.3119029666536	11.65876017722	64.6327219943093	26.8511813224945	11.6161462522909	4.74767217285426
hip.11	-0.0914985741074811	-0.0193168678694145	20.4338045532118	10.1018512248941	24.501227776516	29.9978011250539	24.8278325912361	17.2128000328068	7.12533780799796	-2.86122453526262	10.5743893482518	-0.0384280458161813	23.4499780643644	33.417642335185	0.0264059988728348	25.652704415833	12.8957489187936	40.1693654595955	42.8192225289977	43.5868624707024	26.3248690289173	9.67679729864	1.28695113593708	16.2011641287476	-0.0456118958091436	28.7590711955887	14.6671745340008	47.4848894227887	51.6428264162936	10.3549204749419	4.51816821079635	18.0059525777452	-0.0505753378359489	32.7731643820167	17.7409922848706	53.9528514670023	57.6239151107073	65.415343154883	24.3919571570975	9.13039100871595	7.20678009476128	20.8684283263772	-0.0670814201744535	29.4189048033639	17.1313355462182	50.0577659089547	25.7776568419625	11.0813552618711	0.510042483289096
weight.11	-0.453582293886415	-0.0255463434218599	28.7577181182119	14.0182786302826	32.2774868969771	36.5389757836577	32.4948980385291	21.5687249611206	8.18260649607109	-5.83444356118319	13.3272243670516	-0.0189779491294066	32.4369023396959	43.2012637970139	0.0528803218671233	35.2629823592222	17.3218751005498	51.4855361435235	51.5472948468013	55.6629302744102	33.3677951709268	11.8407899312948	-1.86667256164686	20.0648576534954	-0.0834625684496186	38.9515507189114	19.284259464302	60.4764456857419	65.6717879967949	11.3690905484733	3.67311100385767	22.3067292314322	-0.075753702355189	43.7624568542649	22.8417307228231	67.5879112645777	65.415343154883	82.2168376329228	29.7253511752108	10.3522545637794	6.13096386672856	25.5922412685907	-0.0707074276480905	40.3531788927373	22.2417899723034	63.5103250322548	33.3022121751255	13.0805713280779	-0.870657982315674
sbp.11	-0.213266790745742	-0.0207670772245862	9.23754426164109	5.38340681357198	9.52262487500283	12.6815290159208	10.4495199829973	36.4578762259191	13.7020958922042	3.99166579917795	4.282515670892	0.0922455348330749	10.7742575479407	14.5980796559698	-0.0309824550395412	12.3459590009055	7.05363517209403	16.5290934427317	18.0412866277401	19.0592024190318	46.5236225067586	17.8955680592227	3.93069563526993	6.79218347694034	0.0339409190862325	14.1549939946122	8.25512853422795	19.6987609697895	23.2032228192123	35.0302309964762	17.7095367767901	7.77456830221598	0.0307445755622955	16.1910458799018	9.85023564148426	24.2460561202121	24.3919571570975	29.7253511752108	93.8965290987266	36.1007278624761	23.3143479481527	9.15500102825922	-0.198878997723783	15.6662915960848	10.0362306076838	21.348526314088	46.590613929661	21.2094445075346	4.98209838426312
dbp.11	0.130221034278737	0.0151071179319321	3.08652975328625	1.70866213127787	2.75027183942315	4.35415069698777	3.35759855066294	13.9383153408284	14.9785145714448	9.23881501433734	1.34566648663091	0.0615315427197517	4.24424151122846	5.25084887715416	0.0267639102499207	4.4776055418335	2.55816795843627	5.62033419214724	6.529213688499	6.63545357436905	18.4319274692672	19.543453496295	9.14092354427514	2.31898624443354	-0.0143964271756728	5.29688200891463	3.22009375975923	7.14972354711425	8.26294413451442	12.4775288873745	11.9184357522072	2.70434131087804	0.0278105685823586	5.50012953183998	3.43447427817048	8.274828946995	9.13039100871595	10.3522545637794	36.1007278624761	42.0031087641597	18.2330898844506	3.22507821192088	-0.0728379683546159	5.83028206001763	3.56252040570082	8.17906871930286	16.5577215171905	21.909093490049	8.71355541833484
pulse.11	0.843632807503861	0.0106625234445622	-0.896857561504862	-0.500817391256326	0.545710583677976	2.68625343840988	1.00298670455231	6.98335969316131	8.34224017529573	51.0534646119803	0.863218131831943	0.128539607660431	-1.30943291473055	1.51306394653753	0.0344871458954242	-1.33481800086425	-0.738428074932062	0.95086135716256	2.87828973413838	1.69535948732994	9.91048649950956	11.9871062586946	54.4655811030986	1.21415530616872	-0.0959980404103266	-0.494678686117287	0.16131702139069	3.51899857495261	3.84365934742769	4.40437159116349	10.6869000526801	1.99496258728051	0.0128260143075556	0.867466708148439	0.515597940266297	6.86632903610967	7.20678009476128	6.13096386672856	23.3143479481527	18.2330898844506	125.06636604239	2.50522481514668	-0.0718208815332769	2.28409222824737	3.14194550514654	7.34738738024727	6.28932878453793	14.3064366480866	55.3806725876718
bmi.11	0.00689095562100631	-0.023887553591814	4.50325187560596	2.53127073183754	10.6571866515465	11.2331559781443	9.55480610041367	6.23317906653274	2.30836005192441	-0.822500380874953	4.97420054887538	-0.0142755663619205	5.41678660576687	13.2239606337486	0.00617089088811614	5.75462122265474	3.34817634439654	17.8463680031931	16.6463850727153	17.3105851572369	10.0941501329301	3.4207157072745	0.173178091298375	7.61862439956999	-0.0253942953229473	6.27631823649749	3.71886334862602	20.9330290959738	20.4233568775273	3.32993742176264	1.7460018223398	8.48098288557867	-0.0214396280297655	6.76177942461976	4.27395559265501	23.8491314704991	20.8684283263772	25.5922412685907	9.15500102825922	3.22507821192088	2.50522481514668	9.77928392754733	-0.0121242500110092	5.75469781581872	3.84623538067109	22.3754224149987	10.1479646001074	4.33419481734406	1.48500492271547
age.12	-0.00174366870252054	0.014931373798798	-0.0399225760854119	-0.0228246381740072	-0.0299086694759544	-0.045782657771294	-0.0304683721579346	-0.0308559550138614	0.0258188574638375	0.0038385681075284	-0.0102820066315692	0.00531881294867168	-0.0497943044483726	-0.0436505738674112	-0.00287917111057629	-0.0656378613652476	-0.03364490083028	-0.0182595685365272	-0.0531682799867011	-0.0486010052949284	-0.0899977290859699	-0.0105218967897602	0.0130834192768963	-0.0091599901754147	0.00681592617788576	-0.0703621069142344	-0.0341151620842249	0.00281219103917133	-0.0614861401636214	-0.15638610162644	0.00289703314627982	-0.0138413508321333	0.00134963897733229	-0.0795193442601593	-0.0556633287841592	-0.0401657362164103	-0.0670814201744535	-0.0707074276480905	-0.198878997723783	-0.0728379683546159	-0.0718208815332769	-0.0121242500110092	4.87037913464664	-0.0640956120846366	-0.031171021254274	-0.0568957909934159	-0.141686573277239	-0.0627312257918762	-0.0760895651772622
height.12	-0.975187677365155	0.0713635721761541	33.2330054028775	14.4823733821335	14.0159895010204	18.8260285695583	18.6316397942316	11.6697915385149	4.30598322749977	-7.4888511728446	3.37795848874833	-0.00386463058642228	36.0287379971104	22.6373867769481	0.0568352673042593	39.1123327166276	16.6802062099574	18.228538857186	22.370256622882	27.472840079241	16.9738375453854	6.63835952360667	-5.20986951786534	4.48453711326019	-0.0347399243507381	42.9842477768629	18.5632486861488	21.8826280137346	32.50819225995	3.27859006267975	-3.76993575851659	5.15258014370343	-0.0352122147205613	49.0080918520726	21.829573361156	23.3119029666536	29.4189048033639	40.3531788927373	15.6662915960848	5.83028206001763	2.28409222824737	5.75469781581872	-0.0640956120846366	56.2543862044055	26.1381489407173	22.7570614292428	19.4900385086133	5.46208522209295	-7.70998522903271
height.sit.12	-0.218589826650633	0.0398799369415434	14.5015264962603	7.66150784130949	6.70554100934679	10.1085821133287	9.33726935840531	6.41268487367789	2.66499442441339	-2.61695108467633	2.23981012449927	-0.0109661063055149	15.9652000074131	11.6441100906289	0.0190526862218361	17.8173254376086	9.32121374291417	9.06983028371609	12.6965068673562	14.5054596231313	9.76379281451198	3.66269553984609	-1.21516360443137	3.07384015915252	0.0114434219274738	20.2004635741482	10.7073462257931	11.0304212485844	17.4331677060758	3.05163320526035	-1.19070951114651	3.47051273090865	-0.026222206427388	24.2842343150151	13.2131530888908	11.65876017722	17.1313355462182	22.2417899723034	10.0362306076838	3.56252040570082	3.14194550514654	3.84623538067109	-0.031171021254274	26.1381489407173	16.5493087455482	11.1666499123047	11.409650141795	3.20482678615934	-4.18319453513641
waist.12	-0.471945349772421	-0.0514048098035792	17.8750510517117	8.28623956253324	28.9230772664327	27.7896727832508	24.8887435490383	14.0953581860968	5.06249865933564	-3.67917894951833	11.2666147466209	-0.0559958870377826	20.4998799513889	34.2703535489752	-0.0160712493111848	21.548897409994	10.3090301199973	48.8514376141536	41.2247943026494	44.4533681156882	25.5625986965588	8.54813385429976	0.710092206165838	17.6721534836195	-0.0696803868568405	22.7740804461729	10.8747338820593	56.75384069989	51.9758548470538	6.7974877132048	2.00046055765306	19.6547795203419	-0.06170188687617	23.2610283960605	11.5206268986173	64.6327219943093	50.0577659089547	63.5103250322548	21.348526314088	8.17906871930286	7.34738738024727	22.3754224149987	-0.0568957909934159	22.7570614292428	11.1666499123047	73.8334526524652	28.4135937061328	13.4398176538688	7.73202267615555
sbp.12	-0.458059521688656	-0.117507843841732	10.1482657717338	5.1561321989735	11.8709326213617	13.0303147880015	11.4869619598305	32.4694941673212	11.3381043241947	1.53569420391363	4.71732404430384	0.116224708656886	12.5228341172277	15.9940031292685	-0.042229934180912	13.5876334749706	6.96146457333751	20.3211277668949	20.1607834763902	21.3543864961973	39.8166661146285	13.7084646395821	-1.51995007208016	7.67843519995807	0.0071700605789101	15.7045356648276	8.03459631806233	22.939289353232	25.6449947083188	31.5749088348204	18.1151133886632	8.58938367670459	-0.0763533694866957	18.6058918257325	9.97917908752801	26.8511813224945	25.7776568419625	33.3022121751255	46.590613929661	16.5577215171905	6.28932878453793	10.1479646001074	-0.141686573277239	19.4900385086133	11.409650141795	28.4135937061328	105.999927446397	35.3530332137775	17.0744084515482
dbp.12	0.00817859923103605	0.02315507539762	2.61492790380029	1.2794971010104	4.49682400546355	4.78576301154224	3.82738011305738	16.3037162822904	16.6616265571423	13.4289690369614	1.77027634274946	-0.0177881963170886	4.01649624456241	6.24609720763258	-0.0241571122597316	4.10701751065439	2.1572469219923	8.84905222913055	8.1304542565306	8.22038578801097	18.0183523155641	20.4375195184965	9.31049945269359	3.23817472289098	-0.0443193426446456	5.16763178731072	2.63013860892664	9.86272791294826	9.6425672776941	16.4525353541088	17.6844754216782	3.41569050077985	-0.0211912787433186	5.91944412899403	3.28959593163561	11.6161462522909	11.0813552618711	13.0805713280779	21.2094445075346	21.909093490049	14.3064366480866	4.33419481734406	-0.0627312257918762	5.46208522209295	3.20482678615934	13.4398176538688	35.3530332137775	72.3740532543447	26.3727295454044
pulse.12	0.660111218682927	-0.00507731059184795	-6.73923131034949	-3.73216147435229	-0.224238226600615	-1.80401816836849	-2.54541358708161	4.24266597425322	7.80347279397617	46.6345129997132	0.100932249866957	0.168198404532055	-6.44665070487392	-1.43531337636072	0.0668426526065898	-7.13506294813665	-3.54847767557178	2.39441144044145	-0.0198175828924384	-1.75723252956553	5.3572253530683	10.3089316639698	49.5533379389099	0.874891559261672	-0.12214861041112	-6.8502354443276	-3.5790680884018	2.46867040790905	-1.64067910960948	3.60146503074065	14.7657575384769	0.906524945398151	0.0287402739085847	-7.54728002851661	-3.85960771370976	4.74767217285426	0.510042483289096	-0.870657982315674	4.98209838426312	8.71355541833484	55.3806725876718	1.48500492271547	-0.0760895651772622	-7.70998522903271	-4.18319453513641	7.73202267615555	17.0744084515482	26.3727295454044	127.186221439905
age.13	-0.000163781281917035	0.0392677426847521	-0.0451868449490148	-0.0216631762003434	-0.0376445165545772	-0.0555418558332951	-0.0344505678647987	-0.0285473698312927	-0.0243373096776377	-0.0297426571379864	-0.00948869758423745	-0.0224246743027074	-0.0687746143343351	-0.0623251249815865	-0.0226177221368132	-0.0628267782965378	-0.0286547613761687	-0.0593740222726553	-0.0798569177481267	-0.0744756706223852	-0.0386801720520179	-0.0050746624835396	0.0189263860133203	-0.020642466141725	0.00324384070079313	-0.0698593527353586	-0.0334693782679488	-0.0787563625147205	-0.0964102114578824	-0.0209839723969003	-0.0202373925100244	-0.02739925661247	-0.00751156282116611	-0.0709128445196558	-0.0363432263120791	-0.0952122229318653	-0.0964345153217094	-0.121275841427603	-0.10714168415366	-0.0592363285923372	0.0910730444357078	-0.034025906450164	0.00976542700341499	-0.0557238497950493	-0.0283868399291601	-0.0909363283029414	-0.120318311638387	0.0208235326301283	-0.00511354536345565
height.13	-1.55797770457006	0.0389757170150624	33.4553234116281	14.6177543989565	13.1703655912961	15.9218712993719	17.1207025909522	8.68179348168965	2.86484235758205	-9.1385967423431	2.36059833316037	-0.0296300287163255	36.1164873409734	20.3164068853368	0.0872187353350662	38.8450332918515	16.4071217788565	16.4513449545277	18.6003182264113	24.2887219446257	14.6054644495232	5.6833416730545	-9.06094796408265	2.90044661822763	-0.0593741655356473	41.2225152875172	17.3023277719419	19.531611876867	28.2928866042389	1.7140324188423	-3.74963620677162	3.53705067370818	-0.0132128627155063	45.4098804127352	18.9990212006359	21.3562585092758	23.2821078044018	34.2281785536281	10.9675435991952	3.57628680123789	-1.2761362525117	3.93136728752434	-0.00620330550882648	51.6871637534817	22.7535985916714	20.4741474281324	17.1795661057958	3.45487292078731	-6.41440744999313
waist.13	-0.480945873842367	-0.0917265718645154	15.4720036860385	7.40719588999609	26.1836694891596	24.9365556833129	22.3368261741854	13.1764169836943	4.01242216260215	-2.7531166898522	10.2587691548801	-0.0140970149200606	17.8450013722093	30.5059829633099	0.0197080501408501	18.7644090272454	9.07268155750503	43.7370406765465	36.1735906344339	39.1783145009416	22.7583148203353	7.26433704539652	0.865100277754114	15.6362542639814	-0.0702427638886858	19.7963028892106	9.56990385070355	49.9093953997862	45.749776625595	6.95723225354621	2.23065977249693	17.3663815196058	-0.0278324394262959	20.1885963953476	10.0251244570309	56.3561421277764	43.6051039685243	55.7834486580738	19.3876437862574	5.96097010476126	4.8851548230798	19.715771152395	-0.0750176906026467	20.0112134944969	9.78265421978059	60.3582466238917	23.2592353244567	9.96328476185069	4.23843700612303
weight.13	-0.86359292700731	-0.0294942617938484	31.7975351214642	15.4375135446536	34.3506071790213	37.6167751776774	34.4204053695975	20.119774484475	6.51388729192105	-7.35644778743051	13.7767030316949	-0.0550169705083574	35.5845400259299	45.2797557822066	0.0518623519646857	38.2254424074231	18.4968845640632	53.4630850935468	51.7793310242359	57.2619706347178	34.5067858123008	11.0728717741248	-4.10503837454683	20.1534060716455	-0.0711601551847913	41.2160051434194	20.0727166079928	61.8506104084452	66.9959020266113	8.68406166898483	0.650829831833002	22.3886478874068	-0.0540180456935932	45.5927947884431	22.7798443488629	69.4714298304139	64.3792594564158	83.031971214358	29.9431822483418	9.21306319734274	5.81187866119691	25.5024382713375	-0.0610043080911745	47.5589751133255	24.949303426265	70.8560913205387	37.5232925455906	13.3959984716426	-1.51548798606955
sbp.13	-0.694564515632322	-0.0813341153396676	10.5302998435366	5.37917120126681	9.20082648017236	10.4701527095616	9.70033942468144	31.4360422246196	11.4162122208657	-1.96953419009648	3.47071530601139	-0.0943805696776815	11.9305785440069	12.8449233770863	-0.00475094280372667	12.7575804714091	6.52211398328742	14.0906944089562	14.7628671448894	16.2707532089196	41.9744315582937	17.0096545581012	2.87642465308362	5.239145514265	-0.00712250559073542	14.1969493970164	7.54968786178216	16.098376258253	19.3981930998368	30.1568916459255	15.933876854454	5.90974063603858	0.0493415029115922	15.5968923399168	8.21176397524342	20.1137086878208	19.487418298334	25.1848776998615	45.1177613980134	17.4747182238877	6.35887634184731	7.28715044101091	-0.0621518580708567	18.0335844318895	10.0490807773961	19.7019825271997	48.4074034642768	24.4455737570464	3.38275613787732
dbp.13	0.186641191837948	0.00257467355707672	2.36392153801014	1.0865200531849	2.33543435160732	3.70204861406839	2.61547450056302	10.7742679972368	12.8990597999413	9.19862081121257	1.05665276074613	-0.0330581558905558	2.84944200758964	4.21919957603454	0.0643339377790857	3.50896230209416	1.97520796070745	4.84733164409611	5.77805352090007	5.56405272596494	14.8941044677248	16.5281918064901	11.0484295299476	2.00024887829401	-0.00142267271388678	4.09948234581556	2.67716111158422	4.94855113609469	6.20077174951957	12.1550561186346	13.5834800177914	1.99228151413863	-0.0337242124000696	5.23908868731592	3.23340324503869	6.73750934521943	8.12691269435683	9.04690566769803	15.8521320112805	17.4840037049655	12.4491921708354	2.70215314617865	-0.0684748963327532	5.22105986618584	3.74896043305036	6.98179338311135	15.5613933603991	21.8340549262319	11.2497989003398
pulse.13	0.807591142932394	0.0058411738617842	-6.57889100240685	-3.47720010914588	-3.60675722460382	-3.3431966407682	-4.17317231953866	1.44065154712676	8.13108839079272	47.4304216862721	-0.983330713431748	0.0180672220010752	-6.80448140735057	-4.24076909184962	0.0689372461866924	-6.85079178062305	-3.30901695388426	-2.66674462235835	-2.89756626036638	-4.83321318614401	1.23114887841611	10.5426798540728	52.7659612011722	-0.807238845855284	-0.044953868557556	-7.39940762349089	-3.3234714848568	-3.3452314933107	-5.57009336544606	2.71389393609604	8.85809658777242	-0.8901967473278	0.066713459683741	-7.82159924701974	-3.72596492348749	-3.72312082225302	-2.35741970997475	-6.11533357307549	1.04358283097861	9.35656921613723	56.848498416439	-0.791584022967166	0.0215094959886926	-9.08753162390728	-4.21717682890281	-1.18594131990751	0.264587217317179	13.4966672660227	57.9761692959463
age.15	-0.00485198284141086	0.0311126176255748	0.0604332872786983	0.00863482769654586	-0.0104301509963054	-0.00354350449141403	-0.00438688068855701	0.000336867737467172	0.0103680002202058	0.0693452468854849	-0.0181087450630547	0.0157596062723752	0.0757845228663313	0.00610812497284616	0.0117734800374078	0.0720970522772547	0.010769904158357	-0.0416017559789042	-0.0291356101125915	-0.00815756627778349	0.0352778591494687	0.00278998457594906	0.0533718694449577	-0.0225172143285397	0.000352512027117461	0.0812659263559584	0.0251891644777128	-0.0339546362229919	0.0118290531158017	0.0290356134912456	-0.0195435491551938	-0.0150696523736756	0.0145434698423626	0.0889833695640268	0.0263150532106291	-0.0229871706963067	0.0207214046375373	0.021720147893009	-0.0719600573626493	0.0424838602215021	-0.0311883561650303	-0.0139110406306836	0.000667160882561066	0.100101100695792	0.0250336423330925	-0.0515089294832648	-0.0444689830221977	-0.00988429309697074	0.00129413321386545
height.15	-2.52530422833159	0.0219849542436389	32.1643871231549	14.2504462204304	11.539401133098	10.5378588248839	14.2868153424056	5.61435752995983	-0.44353513881394	-14.0541543246678	0.889273214530491	-0.00651970800935278	34.5614744429933	16.6047869960284	0.102318192656806	35.9707638672015	15.2879524978943	13.5434625930972	11.7505196020907	18.6398561388233	9.93553846997072	2.30477582119642	-17.2500360402135	0.690185246024936	-0.0896077320987154	36.1142959816343	14.5949429507865	15.7264479727576	21.0394521493215	-0.642316258000668	-6.90366998993714	1.27462415821579	0.0130430376607477	35.7424329667798	13.3172761760781	17.8313710462229	12.2661031420442	22.8659493717804	3.76478518218865	0.528283720864307	-10.2472283340745	1.28979066857495	0.0480712896039246	40.7631864674911	14.3568736613071	16.9879585939742	10.960456866883	1.8552375420733	-9.45802296952417
weight.15	-1.65784745034776	-0.0969492078801094	32.297019825272	16.0166313953635	33.301862332693	33.4211058273161	32.4650469429697	18.4897486687992	4.30265585617995	-11.1976002501521	12.4071806756388	-0.0526609422153515	35.8305361474667	42.5461081734788	0.120271258557907	37.555700650932	18.5163322852492	50.7370486732154	46.3465819287902	52.9303193541467	31.1130562377173	7.73860598898452	-12.313608906901	18.0732083570559	-0.0852485500206204	39.1952730657366	18.976846725782	58.5858574376907	61.8250718556688	7.00385019100497	-1.08127174636548	20.3715355981629	-0.0368890574724628	40.5202348410287	19.6093198691196	66.6622518863938	55.9359102401525	75.0232279373958	23.1686808374899	5.84049520199887	-0.913564842416527	23.2089505207758	0.0315051741147452	42.4268677150662	20.2060903071541	67.1297175772144	34.2755792064531	12.5661397461256	-4.59113000659269
waist.15	-0.50095722799764	-0.108263761588278	16.1339227367219	7.5202078226979	23.8804018878133	22.986462022132	20.7126688093638	13.2338822959745	3.7273536743669	-2.23144833946875	9.05633310338266	-0.0543451188013117	18.3003733277182	28.0877293443047	0.0921987482511565	19.2316433233335	9.07668415050772	38.9961165762902	32.8352761768668	36.1962822548083	22.5297661999578	6.4459765281209	-2.26302210992182	13.9695855155107	0.00327894942021929	20.3046921243063	9.36911502348525	45.4876076435222	42.3100181620595	4.95161692013087	-0.475420101133605	15.5635536385607	-0.0548249727305693	20.6709081936676	9.7423281307668	52.1927919099579	40.1431971691477	51.9752889486669	17.4307157649518	5.76313807739273	5.58742172885786	17.9094967953199	-0.0257510465726521	21.1243324043317	9.88572648238052	54.8392750751562	21.0961893191635	9.97153998176705	2.88255551139271
height.sit.15	-0.913791491215524	0.0308435079375906	13.8301974364919	7.47443797771028	5.17970337405799	5.9209899584236	6.95621077767995	3.82670445763023	0.677173216995224	-4.80418916222672	0.898197443557374	-0.0163952311635532	15.0023186475377	8.33248756336607	0.0305624145678494	16.0563059372505	8.55145940389326	6.11249805997971	7.05629344541282	9.57410356474773	6.20901413454593	1.64028599920506	-6.43625639575782	0.958131361150022	0.00117860749592024	16.7393404719769	8.77885205610599	7.14160613172576	11.1246321216881	0.884979708649917	-2.22225491077486	1.25911165785345	0.00956637269213058	18.0965692319096	9.25790538142689	8.1205994859735	8.43534977539928	13.2093601521417	4.15169034122279	0.959882392186926	-2.26362428511042	1.37729258613241	0.0110404481660196	20.398699579189	10.5652157720492	7.1859262334901	7.10392396697861	1.13328408363227	-4.22854448009032
sbp.15	-1.40112073630651	-0.147174139579082	11.7280858940023	5.57156647960454	8.31802140804452	7.29402682748314	8.30653096777029	29.9089838710186	7.32096649285355	-9.73305833940538	2.27761663249331	-0.0167427053480817	12.4841638354989	11.4034098616118	0.0189820559997823	14.1246524919008	6.59991175273732	13.1231701113855	11.658370162173	14.1687942222095	35.4730347042809	10.4602958294297	-12.9006482901005	3.79447921532865	0.0889212419591573	13.2044979290678	6.39740163466419	15.3804924260347	15.4259479680259	24.936560549136	5.07809803884443	4.21019212393449	0.0197057658335824	11.8747311967875	4.93120617210345	16.5671068777662	12.736955571959	17.4874839908899	36.231494296656	10.3330866905147	-8.10338750406133	4.78296165556849	-0.0126602967758878	13.2544082622783	5.40456444968102	13.817189841234	39.2954848000203	15.4616187497439	-3.74258730879732
dbp.15	-0.281099008407535	-0.163890895952094	6.37044225364112	2.93417937143345	1.87765841921478	2.55197811089342	2.63764266246487	11.9197630099651	8.52225108593814	2.3101258410699	0.0392098933007209	-0.0847653646806192	6.86639340771656	3.62428988161147	-0.0247160700872438	7.40506451750279	3.52575802742527	1.15115833404323	2.78164764500467	4.12107465292573	14.1145877693554	13.9490301081681	2.4378353632573	0.269881942903089	0.155101523655061	8.04901946171536	4.10195468869771	3.0110467592199	4.7016001618261	9.31602929903753	6.00877267694397	0.267398340204733	0.0527197666942093	8.17810663486923	3.63609679754702	2.2130163529513	3.74660697555572	5.31388936206458	15.3097053061921	13.4657024529427	7.00784643556755	0.312270918836579	-0.0335058143691401	10.2996763478409	4.9939059705306	2.57863576356376	12.0836172387362	14.9436057405673	4.72338386849525
pulse.15	1.10935469999101	0.0806032425791561	-6.27292666250259	-3.15527945755138	-3.96806111536968	-3.01753104032397	-4.04786349355056	2.10034695606138	8.24479151879937	39.7731039850858	-0.978587252501013	0.127486696032918	-6.12559111470714	-3.71647479393196	-0.046442854643069	-6.37467398196234	-3.18001270476667	-2.76609388751666	-0.833556317368283	-3.59888437006111	-1.974289999905	4.66035686909138	49.3517511048652	-0.27926064890496	-0.0973429152985065	-5.62969023554665	-2.55054533496103	-6.26503042519569	-5.07829105508703	3.37513012330974	11.5618795484012	-1.08074759856413	-0.0219592978683187	-5.93831823902916	-2.57571118303368	-5.0332493446518	-2.15488340951453	-6.22355622273312	-3.17329112606324	4.45741418959208	47.5011971344481	-1.29620808971753	0.0940240253154755	-8.03619663761352	-2.99137838438889	-2.97928436911488	-0.385059714769423	12.1438465869839	50.4278832959523
age.17	-0.000494593276354648	0.0889042938561329	0.0240112363309789	0.00419062014993039	0.0480502386422436	0.0561208295148418	0.0364616904925564	0.0708267101029893	0.129334351799296	0.0403609239384841	0.0196912061721527	-0.00147069432593832	0.00540129040722034	0.0151388174027691	-0.0246340332967723	0.0353825700424655	0.00233690594542629	0.0528119001172637	0.0400733048745803	0.0459553855594131	0.146208636123283	0.123581905555198	-0.098943935473889	0.0182533762412869	-0.0232134757783271	0.0170607039932448	-0.0040138907849017	0.112660667021171	0.0887988403541779	-0.0105076391241979	0.0281424860973224	0.0417593646309374	-0.0233714085133905	0.0269434968791126	0.00320699401334982	0.0935307231556617	0.022389543732242	0.0514098140819767	0.151449737420267	0.0785335727613928	-0.115528069711753	0.0178105320331609	-0.0153910902101531	0.0292157684598028	-0.00166551682212719	0.0608771064818385	0.0728763819553121	0.0179632455174274	-0.202188442526661
height.17	-3.06251398965056	0.0107476025631872	30.2402655540728	13.5273233122612	9.94061636257239	6.56586399117367	11.870103538723	2.52905692934219	-2.66124600560871	-16.2838155387734	-0.155342307087535	0.00226385101562434	32.4815407033598	13.5162863083464	0.130932774727494	32.944371697628	13.979806849691	10.5008362315342	6.49997943263078	14.0956798390887	5.43564353468532	0.0338085200012204	-20.7218560828309	-0.910009757958604	-0.0997135146768644	31.9156919168977	12.4321210414911	12.2748528463094	15.4015299504427	-3.16654549426354	-8.66341401767147	-0.427945048798009	0.0169829890968191	28.7046526377965	9.41795346790447	13.9716933577176	4.437791401294	14.4570819571808	-1.49039451415872	-1.53016388439356	-15.6751226510769	-0.694667907820535	0.0635605703348267	32.2464163488503	8.457027163438	13.5243660234632	6.21640164885945	1.88118539180533	-11.4637997741372
weight.17	-2.4745896734207	-0.0634092829454039	33.5854999416417	16.7206867277379	35.5231257787684	32.6802080159113	33.2886261541543	17.2111571668764	2.5767918768357	-14.8249035115943	12.6043397105328	-0.0711549722145126	37.1338419577485	43.7673564306151	0.156151959482135	38.0453496571053	18.721031759551	53.956555683313	46.1116358905324	54.0294346418218	29.8214689659851	6.51884493086916	-18.7479167652449	18.5226154352656	-0.0715378319397822	38.1034610000725	18.1812481625011	62.4543307206152	62.6223579487204	5.27397892633254	-3.30786212922766	21.0329028133046	-0.00849357942915515	36.6229528843211	16.8197141782358	71.9175161628924	53.8064578148118	74.6630139358123	21.5266929239738	4.75328407574621	-7.47081556952982	24.0125126705377	0.0739537838517033	37.9288710777681	15.654135788011	72.5200120738661	33.1835731939676	12.9564151185936	-5.59981163665137
sbp.17	-2.4929929918899	0.00506732315281106	11.6719614827118	6.02207971748256	11.2589109231027	7.40822330027415	10.1751081600722	25.5220883332229	5.4474997791848	-9.79010301822972	3.49044399340109	-0.0543242596891274	12.9651542592119	13.4868284059973	0.0641857092411426	12.8560114208834	6.3147505417861	18.7429576673386	12.0357844030258	16.2484594188772	33.9852870953954	6.94028493456004	-14.702704810146	5.21524286588155	-0.000195187009758098	11.474973581025	5.74578250637994	20.4990711758731	18.6145963850956	23.2792004592957	8.42019852873903	6.21340707472395	0.0841069415089322	8.10790763295442	3.05220346080683	25.5336862829528	12.7197745830534	20.9970946225163	32.7281902489539	7.29653919314106	-13.2970069470073	7.28998911054406	-0.0159482893324074	10.1689772031848	1.9138177153817	23.5953735051593	37.1809546003715	13.888649540862	-8.27960522165096
dbp.17	0.242555121493695	0.00886166753381269	1.30000500777587	0.46421577441508	3.71010947707781	4.5544914229023	3.38319029627106	12.7048287774403	11.3699711283978	5.81643928604108	1.81294568753627	-0.00196077111743781	1.64477523366987	5.17669913440396	-0.0708197330972321	2.31685069257143	0.895436102357375	7.81662863517203	7.35158864788472	7.17224992271461	15.2036825093768	13.7343798796242	6.50659261861729	3.13264752981697	0.0197644170259797	2.65992511600685	1.36998230717302	8.7164095745519	8.25079047938999	11.3421434700178	13.8512905472116	3.34860301119383	-0.0504260447474902	2.93009135050644	1.38811820401442	10.4005399131564	9.09370041513276	10.8942739040462	16.1994507416241	13.6426314127133	7.23414161595808	4.08836898139785	-0.0178392404149933	3.07508998224018	1.63039430122998	10.9648643799663	16.8013026920541	17.5965493269865	7.18651362588211
pulse.17	1.08078446794096	0.0717978035161135	-5.63433656433444	-3.234794953266	-2.13191347115353	-1.65896819707441	-2.98629030668083	5.81105957439449	9.08355414864664	38.6062636235162	-0.47161116875223	0.0100876294480775	-5.78053643137207	-2.6605772703756	-0.00624625574321728	-6.35926426703501	-3.41988851981182	-0.640770353651339	-0.57320118325447	-2.76910271303143	3.5122659949152	9.44779157084871	41.9552289066172	0.136811600880689	0.00144443651151413	-5.45524978549363	-2.43032882554641	-1.07074664360714	-2.68308945070604	5.42914706930759	11.686416822026	0.0354527891027741	0.040203497415052	-3.9394692191339	-1.45342939982396	0.328781955130446	1.8553269131282	-1.2953658160544	6.71422131451373	9.97509706015964	41.0362602403101	0.388867150234925	-0.0530749653381708	-4.72586315128678	-1.20979033980321	0.365858324895227	4.85266512253699	13.1776157545418	45.5966370616423
bmi.17	-0.0457206748460501	-0.0238175266332353	3.60769934429273	2.1926867717946	9.54309469478834	9.4520700518735	8.28142869127875	5.20552571796334	1.56922538370911	-0.83073910874681	4.37303279957506	-0.0291781540007756	4.23642259531796	11.4321218660733	0.0211743606773087	4.42906212301469	2.75954229492962	15.6925312519088	14.0561041975962	14.7854398358185	8.75738986362061	2.21298970653506	-1.0047409052828	6.60114722309512	0.00444694193860439	4.71863722223253	2.97898023540379	18.1307235503026	17.3829558875384	2.61162333853034	1.12006601272066	7.33589506815269	-0.00557401633954031	5.04710762608078	3.2969199713743	20.9298434769291	17.2252283233971	21.742998633832	7.7298511865688	2.01824289804687	1.53499932064188	8.42256436328912	0.00728261483442702	4.57371024146978	3.15147393557896	21.2488093440717	9.71109213495777	3.92155425538094	1.06193045056569
[truncated: 22 more columns]
