# Supplementary material for: Synthetic ALSPAC longitudinal datasets for the Big Data VR project
Source: Wellcome Open Res. 2017 Aug 30;2:74. [Version 1] doi: 10.12688/wellcomeopenres.12441.1 (PMC5605951; doi:10.12688/wellcomeopenres.12441.1)
Supplement: Supplementary file 6 [file wellcomeopenres-2-13472-s0005.tgz › 267daba2-f295-40c1-a2f3-846c10074237.csv]

	sex	age.7	height.7	height.sit.7	waist.7	hip.7	weight.7	sbp.7	dbp.7	pulse.7	bmi.7	age.8	height.8	weight.8	age.9	height.9	height.sit.9	waist.9	hip.9	weight.9	sbp.9	dbp.9	pulse.9	bmi.9	age.10	height.10	height.sit.10	waist.10	weight.10	sbp.10	dbp.10	bmi.10	age.11	height.11	height.sit.11	waist.11	hip.11	weight.11	sbp.11	dbp.11	pulse.11	bmi.11	age.12	height.12	height.sit.12	waist.12	sbp.12	dbp.12	pulse.12
sex	0.249700290428492	-0.0017797756340335	-0.983698586584441	-0.452210001206827	-0.355208843942441	-0.191211293259291	-0.40274164700881	-0.269811342167538	0.158033081492324	0.759278173044991	-0.00506940134089804	0.000774346231011817	-1.05732622891156	-0.458821888674681	-0.000187692760823828	-1.05930489271233	-0.460656571979735	-0.399114639490772	-0.199159997982605	-0.475170268651116	-0.438436559068073	0.0943639586517094	0.969756028121452	0.0182466916645434	-0.000844645432761331	-1.00344844492288	-0.400979660245677	-0.451971580943554	-0.521579116040582	-0.110513995224736	0.310350712573647	-0.00433733005279299	0.000220454756291832	-0.853673444729506	-0.271806536669338	-0.536516200180494	-0.110222902483071	-0.472514331569831	-0.212354141797578	0.130440931056861	0.830358683742979	0.00216838606799437	0.00142481588783143	-0.984608254483257	-0.225000513107207	-0.485185740988786	-0.476843903462515	0.00592555619296831	0.652756976400624
age.7	-0.0017797756340335	11.4801118890853	-0.0106404982566052	-0.00275662745505205	0.00733121222522489	-0.00348922945251027	0.00132863784815928	-0.00785902030041668	-0.0153082069153226	-0.0498761169528347	0.00273741526078945	-0.00698099274679094	-0.0110691407978481	-0.00186116674119324	0.00720241781499094	-0.0136074908772612	-0.00301438890058295	0.0113997486329414	-0.00309982561919709	-0.0025008479958026	0.00695276698392012	-0.0187361301508922	0.0156651229678052	0.00147998760134192	0.00498617146551822	-0.0131421064425241	-0.00549189550442732	0.017455727058844	0.00564689077140416	-0.0164710730495965	0.0113470780431948	0.00518508387603971	-0.00244288734697019	-0.00791755146944409	-0.00322911747919601	0.00731184757180922	-7.09022325889374e-05	0.00141805020206563	0.0342866423659034	0.00809402523913681	0.0106371421985893	0.00160693239819286	-0.00906184962951287	-0.0108108075729597	-0.002567830406089	-0.0138703016230112	-0.00396796523867422	-0.0313000164270102	0.0235764195478479
height.7	-0.983698586584441	-0.0106404982566052	30.3946271217988	13.5458575441552	13.1231001444763	16.8240893694777	17.4384617847556	10.4818906601429	3.44217665146165	-10.3416035962934	3.33746309008494	-0.00910198051517201	30.6161216944738	19.7327223728498	0.000771718916505127	30.7772493982784	13.4207144597754	15.0849172297457	17.6833563454435	22.0003187823928	13.3586746507172	4.69190088862388	-5.69997087998105	3.7263542897077	-0.0153869934361438	32.352468987278	13.9136177552862	17.6559480114003	24.9867127855221	3.0544308564164	-2.03580173308479	4.12691032033077	0.00332772552243962	33.2934575025159	14.4498036084378	18.2408465033897	20.4338045532119	28.757718118212	9.23754426164079	3.08652975328602	-0.896857561505347	4.49659907541822	-0.0180643495509665	33.2330054028779	14.5015264962605	17.8750510517117	10.1482657717335	2.61492790380022	-6.73923131034922
height.sit.7	-0.452210001206827	-0.00275662745505205	13.5458575441552	7.60214999984234	6.1715659788269	8.21369024579896	8.349707360563	5.39320275262042	1.75276236013699	-5.39943110483385	1.85448985871191	-0.0102133997194529	13.7471164398579	9.61330227329362	0.00361429327583957	13.8344450753454	7.35684784563117	7.17266426293416	8.92655268259053	10.75516304845	6.86062691438977	2.16536407319084	-3.35569074578818	2.12426277906775	-0.00718753332552738	14.5030334503655	7.5876414164356	8.43432054733795	12.2023446998015	2.04179197935684	-0.58165221903622	2.3378655846087	-0.000456586600364829	14.8663369539159	7.81036574113509	8.84068700770015	10.1018512248941	14.0182786302826	5.38340681357181	1.70866213127777	-0.50081739125644	2.5291554291625	-0.00659050133878884	14.4823733821337	7.66150784130957	8.28623956253316	5.15613219897343	1.27949710101043	-3.73216147435212
waist.7	-0.355208843942441	0.00733121222522489	13.1231001444763	6.1715659788269	21.8081762942143	18.8387356312321	17.3701771372556	10.9408829891767	3.67063706400784	-2.19631995508005	7.68964595327474	-0.0124414890632417	13.9790174191736	21.1572418905575	0.0116248417720021	14.1232189746598	6.69253771210095	25.9599373397117	22.2580934174954	25.1340044581033	13.487765530414	4.09911137608948	-2.08465812663465	9.50666564208431	-0.0106508454198498	14.7638121358518	6.90590886794288	29.268707611346	28.2725055164395	3.38206234404902	0.220179483418321	10.0985847351392	-0.0106348542723127	14.7250309851202	7.18161141157763	30.0398010493459	24.5012277765159	32.277486896977	9.52262487500264	2.750271839423	0.545710583677624	10.6484762782075	-0.0102829158808251	14.0159895010205	6.70554100934678	28.9230772664325	11.8709326213617	4.49682400546353	-0.224238226600641
hip.7	-0.191211293259291	-0.00348922945251027	16.8240893694777	8.21369024579896	18.8387356312321	23.7375983337906	19.4071925146763	13.2785338336376	5.0930336908961	-3.97174210664163	8.04193633057562	-0.0191790251362858	17.7911923869189	23.5142963444023	0.00892892195404822	17.7780697074512	8.80323319753188	24.5664900301885	26.2989690487906	27.7163198683309	15.9582754087448	5.48738838968859	-2.06884704044417	9.93406166633828	-0.00953269498421685	18.9993920560114	9.44844325992794	28.3445600333744	31.4263979699184	5.41581404353839	1.42126538215237	10.5820176663566	-0.0092780214605246	20.0318126255887	10.3622099196548	29.3659199639124	29.9978011250538	36.5389757836576	12.6815290159206	4.35415069698753	2.68625343840931	11.2230304953915	-0.016214715263633	18.8260285695585	10.1085821133287	27.7896727832506	13.0303147880013	4.78576301154216	-1.80401816836847
weight.7	-0.40274164700881	0.00132863784815928	17.4384617847556	8.349707360563	17.3701771372556	19.4071925146763	18.0899274700558	11.5912200874112	3.99261410236976	-5.24181540155294	7.04859197828595	-0.00946850613093566	18.1127983924645	21.5093134615323	0.00942729414232825	18.0795457434694	8.68989823174247	21.9189459183865	22.1237693331691	25.0051323038606	14.0915625483032	4.39641072594613	-3.0925605349411	8.45260392481194	-0.00872773012129601	19.0628838558769	9.10460839587131	24.9806681279906	28.2058177264222	4.01524457661805	0.0274851580564198	8.99737925686667	-0.00603364122955404	19.5730261319151	9.66389940521817	25.8261264814341	24.827832591236	32.494898038529	10.4495199829971	3.35759855066279	1.00298670455196	9.54533034211912	-0.0126605145811395	18.6316397942318	9.33726935840534	24.8887435490381	11.4869619598304	3.82738011305737	-2.54541358708157
sbp.7	-0.269811342167538	-0.00785902030041668	10.4818906601429	5.39320275262042	10.9408829891767	13.2785338336376	11.5912200874112	73.5622446822941	29.0590358611956	14.8789593960071	4.69314450317809	-0.039117330156079	10.7962659736217	13.5880732128942	0.0233804195235554	11.6440739676091	6.05793698956147	13.7144202060204	15.0166600619226	16.4846920178416	38.390095092537	13.8840024628794	4.49787287820114	5.64157761729029	0.00823300544725619	12.6968134181576	6.95273529054537	15.1487186599978	18.4029812236004	28.9307355594668	15.5847276243109	5.80629046982679	-0.0142192055421724	13.4442139290296	7.31693495727201	16.1730991547503	17.2128000328064	21.5687249611204	36.4578762259188	13.9383153408285	6.98335969316105	6.2243405805765	-0.014672933857783	11.6697915385146	6.41268487367758	14.0953581860965	32.4694941673209	16.3037162822904	4.24266597425302
dbp.7	0.158033081492324	-0.0153082069153226	3.44217665146165	1.75276236013699	3.67063706400784	5.0930336908961	3.99261410236976	29.0590358611956	39.7016428264993	16.9530780274571	1.65952801570776	-0.00199599528818121	3.85888401123604	5.17724655922395	-0.00270465198223233	4.41038287403713	2.37818766620275	5.65168716700228	6.48191195304791	6.48885142914786	16.2292344885127	16.2943415878828	10.9623602554518	2.26484815909639	-0.00575231620447261	4.48592341809455	2.621575647383	5.69276388218531	6.70307743598685	11.9225427198766	12.9581799455529	2.15067113510362	-0.00389327180238486	5.34543553060306	2.88345097663441	5.62935012081718	7.12533780799739	8.18260649607064	13.7020958922042	14.9785145714448	8.34224017529588	2.30269234524469	-0.0118332485815407	4.30598322749942	2.66499442441307	5.06249865933509	11.3381043241947	16.6616265571422	7.80347279397608
pulse.7	0.759278173044991	-0.0498761169528347	-10.3416035962934	-5.39943110483385	-2.19631995508005	-3.97174210664163	-5.24181540155294	14.8789593960071	16.9530780274571	110.904029524585	-0.696972629224752	0.0127102187660575	-9.71799449617902	-5.91377623364814	0.0189371577492509	-8.75089124609319	-4.16152750570199	-3.33435089761453	-3.70613959234375	-5.47047243830617	4.81229308422248	11.2443139071062	50.4316724472967	-0.652154431058355	-0.0323647131809343	-7.98140622683481	-3.69835338809575	-4.73300538316222	-5.8227337645545	1.42725850691023	9.50676976375927	-0.851801166133492	-0.0105201607576644	-7.0895371198434	-3.22146981375822	-3.70171504493616	-2.86122453526318	-5.83444356118357	3.99166579917791	9.23881501433718	51.0534646119801	-0.831217821881289	-0.0315554467204916	-7.48885117284549	-2.61695108467656	-3.6791789495187	1.53569420391357	13.4289690369619	46.6345129997133
bmi.7	-0.00506940134089804	0.00273741526078945	3.33746309008494	1.85448985871191	7.68964595327474	8.04193633057562	7.04859197828595	4.69314450317809	1.65952801570776	-0.696972629224752	3.66634160031542	-0.00297030303070377	3.70923798193511	8.63622947608993	0.00580083707858301	3.64692682680991	2.10245810944596	10.0788606397279	9.54819884186428	10.2788484066286	5.54691844160826	1.59756624640087	-0.515090912968824	4.46239246544809	-0.00185949671283643	3.87058970393494	2.24019146382247	11.3684970942336	11.5516524631906	1.77267982227964	0.534375067329812	4.71025160430616	-0.00447635018474433	3.95535667814465	2.45927133357465	11.7567364709102	10.5652507606915	13.3150407307338	4.28604421110944	1.34704832275052	0.862697338365714	4.96552046626811	-0.00325613906912561	3.37344990997566	2.23885966014431	11.2539464328509	4.71369051871529	1.76488490929228	0.0988758821092703
age.8	0.000774346231011817	-0.00698099274679094	-0.00910198051517201	-0.0102133997194529	-0.0124414890632417	-0.0191790251362858	-0.00946850613093566	-0.039117330156079	-0.00199599528818121	0.0127102187660575	-0.00297030303070377	8.61804644974237	-0.00968229737966988	-0.00711077301913665	-0.00756888969956262	-0.00991734232242052	-0.00994772409303996	-0.0134174460477813	-0.0106050905525995	-0.0118589957692555	-0.0466388263607887	0.00870680464649179	0.0501205343323077	-0.00266070126436863	0.00464620140945531	-0.0123191167229531	-0.00834894502762404	-0.0249585514942725	-0.0136836363544592	-0.0235121039571657	-0.0097635094311181	-0.00238655872482187	-0.00141813829507401	-0.0158623545352053	-0.0100180885784058	-0.0211581440024228	-0.00921505084442412	-0.0157733482576342	-0.0163534722077753	0.0112724284115163	0.0253152149488899	-0.00231683034938886	0.00243849570967809	-0.00893219567729595	-0.00263006648295642	-1.61204842465356e-05	-0.0265334197997384	0.0219565586121244	0.01281837597014
height.8	-1.05732622891156	-0.0110691407978481	30.6161216944738	13.7471164398579	13.9790174191736	17.7911923869189	18.1127983924645	10.7962659736217	3.85888401123604	-9.71799449617902	3.70923798193511	-0.00968229737966988	33.3919664786583	22.092272430104	0.00535862754901558	33.1571481623435	14.5383515151086	17.1616309537328	19.9469702956086	24.5088648436785	14.5715573315412	5.45490659512248	-6.7283406005234	4.43304787392344	-0.015166058863967	35.0650517930205	15.1780511392494	20.241117088897	28.0072017652606	3.79703381944247	-1.80743201254239	4.92352038512087	0.00301132945452008	36.1897465986557	15.8569407773331	20.9961122151878	23.4499780643645	32.436902339696	10.7742575479404	4.24424151122825	-1.30943291473095	5.40864207880033	-0.0161744905199213	36.0287379971108	15.9652000074132	20.4998799513889	12.5228341172274	4.01649624456241	-6.44665070487362
weight.8	-0.458821888674681	-0.00186116674119324	19.7327223728498	9.61330227329362	21.1572418905575	23.5142963444023	21.5093134615323	13.5880732128942	5.17724655922395	-5.91377623364814	8.63622947608993	-0.00711077301913665	22.092272430104	28.622884013602	0.014666351154312	21.9656918616938	10.7151667471065	30.0158074742828	29.6805765251238	33.0407427399077	19.1723168179248	6.39932164352831	-3.04055608393512	11.6499261440857	-0.0114088697268677	23.2475607873011	11.3447360192361	33.9772162917535	37.29510683518	5.86815630254212	1.1160585964978	12.3842054277358	-0.00685993864964607	23.9097859747576	12.0369021661982	35.4040311333818	33.4176423351848	43.2012637970137	14.5980796559696	5.25084887715396	1.51306394653731	13.2134795541587	-0.0138406411619624	22.6373867769482	11.6441100906289	34.2703535489749	15.9940031292682	6.24609720763251	-1.4353133763606
age.9	-0.000187692760823828	0.00720241781499094	0.000771718916505127	0.00361429327583957	0.0116248417720021	0.00892892195404822	0.00942729414232825	0.0233804195235554	-0.00270465198223233	0.0189371577492509	0.00580083707858301	-0.00756888969956262	0.00535862754901558	0.014666351154312	9.28094071718947	-0.000351276477917339	0.00108803700217554	0.0137967003343197	0.000431375896908009	0.00941490211791022	0.019814596170447	-0.0159696661431297	0.00217679452120007	0.00484245983017303	-0.00584858088925391	-0.00152018769665084	0.00139081774667662	0.0114480528987651	0.0104826018883465	0.0130660159130256	-0.0145046893013853	0.00512883263767744	0.00909961040287467	-0.00860935276184451	-0.00446015533648055	0.0217752715287163	0.0013317255355783	0.0109326543041462	-0.00844481367315638	-0.0104356862738713	-0.0102626687293637	0.00645548420581957	0.00958004876245276	-0.00875387770291559	-0.0064837418777811	0.0171646664845006	-0.0327064835886254	-0.0210015359842486	-0.0185327256138765
height.9	-1.05930489271233	-0.0136074908772612	30.7772493982784	13.8344450753454	14.1232189746598	17.7780697074512	18.0795457434694	11.6440739676091	4.41038287403713	-8.75089124609319	3.64692682680991	-0.00991734232242052	33.1571481623435	21.9656918616938	-0.000351276477917339	37.4929091155716	16.4634939409855	19.3745793349988	22.8562426973221	27.5925326096899	16.4702598049882	5.89147733725126	-6.52304769689662	4.950108711172	-0.0156431017735521	38.2124722679626	16.6931714993675	21.6753553154976	30.4307855228747	5.05564482803204	-1.17258672521438	5.321671670385	0.00165926074016367	39.8720224159088	17.6815517914431	22.1417416728968	25.6527044158331	35.2629823592223	12.3459590009052	4.47760554183337	-1.33481800086466	5.74941352606545	-0.0226786409190173	39.112332716628	17.8173254376088	21.5488974099939	13.5876334749702	4.1070175106544	-7.13506294813624
height.sit.9	-0.460656571979735	-0.00301438890058295	13.4207144597754	7.35684784563117	6.69253771210095	8.80323319753188	8.68989823174247	6.05793698956147	2.37818766620275	-4.16152750570199	2.10245810944596	-0.00994772409303996	14.5383515151086	10.7151667471065	0.00108803700217554	16.4634939409855	9.24854257161511	9.39634957981993	11.6513955251776	13.5158790302737	8.34492063661039	2.76579028617674	-3.93218943114832	2.89977401269269	-0.00640127547937338	16.6857201497128	8.9541385008848	10.6320696585563	14.9237483083969	3.17477417691074	0.0428050090376038	3.12070680593467	-0.00178813762094032	17.4738153455602	9.43068328932798	10.8695102868391	12.8957489187935	17.3218751005498	7.05363517209387	2.55816795843622	-0.738428074932177	3.3468316073611	-0.00705902236148811	16.6802062099577	9.32121374291423	10.3090301199973	6.96146457333732	2.15724692199233	-3.54847767557154
waist.9	-0.399114639490772	0.0113997486329414	15.0849172297457	7.17266426293416	25.9599373397117	24.5664900301885	21.9189459183865	13.7144202060204	5.65168716700228	-3.33435089761453	10.0788606397279	-0.0134174460477813	17.1616309537328	30.0158074742828	0.0137967003343197	19.3745793349988	9.39634957981993	47.6556535502371	38.1635589789813	40.8559304053221	24.0046254696266	7.79166010135438	3.04023477793873	16.3485711717687	-0.0190077416873094	19.5376646414746	9.40339208992216	48.687161951471	44.7894645070927	7.05120174791063	3.35181924216167	16.9561136237984	-0.0165959278298954	20.0497086657391	9.92317881781784	50.6529663619415	40.1693654595955	51.4855361435235	16.5290934427315	5.62033419214717	0.950861357162098	17.8370973365333	-0.0206518452529042	18.2285388571862	9.06983028371613	48.8514376141535	20.3211277668947	8.84905222913047	2.39441144044157
hip.9	-0.199159997982605	-0.00309982561919709	17.6833563454435	8.92655268259053	22.2580934174954	26.2989690487906	22.1237693331691	15.0166600619226	6.48191195304791	-3.70613959234375	9.54819884186428	-0.0106050905525995	19.9469702956086	29.6805765251238	0.000431375896908009	22.8562426973221	11.6513955251776	38.1635589789813	40.534562438684	40.1635805045312	23.9464161871817	8.06959568321838	0.990120190563696	15.1214902802048	-0.0166463207761247	23.4633638728796	12.0896573537807	41.8776446931768	44.3033558249499	9.11853519796059	5.00677051295386	15.7442523051885	-0.0162270144797846	24.9989646837452	13.2996443729949	43.2397637394441	42.8192225289975	51.5472948468012	18.0412866277398	6.52921368849882	2.87828973413801	16.6405851584507	-0.0215967878672698	22.3702566228822	12.6965068673562	41.2247943026491	20.1607834763898	8.1304542565304	-0.0198175828922915
weight.9	-0.475170268651116	-0.0025008479958026	22.0003187823928	10.75516304845	25.1340044581033	27.7163198683309	25.0051323038606	16.4846920178416	6.48885142914786	-5.47047243830617	10.2788484066286	-0.0118589957692555	24.5088648436785	33.0407427399077	0.00941490211791022	27.5925326096899	13.5158790302737	40.8559304053221	40.1635805045312	43.7478607570177	25.8384931563022	8.47894326860301	-0.967044221420947	15.7976954438446	-0.0167646696594866	28.3858857217662	13.9384669857446	44.9878262033643	48.2778929290202	8.43958098717035	2.8183633168983	16.4559797927387	-0.0151252697241369	29.6881357272867	15.0318918391391	46.3189872108501	43.5868624707023	55.6629302744101	19.0592024190316	6.63545357436891	1.69535948732961	17.3023865202756	-0.021348840791145	27.4728400792412	14.5054596231313	44.453368115688	21.3543864961969	8.22038578801089	-1.7572325295653
sbp.9	-0.438436559068073	0.00695276698392012	13.3586746507172	6.86062691438977	13.487765530414	15.9582754087448	14.0915625483032	38.390095092537	16.2292344885127	4.81229308422248	5.54691844160826	-0.0466388263607887	14.5715573315412	19.1723168179248	0.019814596170447	16.4702598049882	8.34492063661039	24.0046254696266	23.9464161871817	25.8384931563022	82.2330847583801	31.7304806163587	17.1324351670469	9.28607302556603	0.00680503353434178	18.1126519682527	9.64191228427118	26.4317341967208	29.4456188467444	34.3556922638929	17.2369115666212	9.83637706940267	-0.00759175114079071	18.9429950876477	10.2875443602191	27.1824396424998	26.3248690289171	33.3677951709266	46.523622506758	18.4319274692673	9.91048649950939	10.0862677457843	-0.00941264332278692	16.9738375453856	9.76379281451196	25.5625986965586	39.8166661146277	18.0183523155637	5.3572253530685
dbp.9	0.0943639586517094	-0.0187361301508922	4.69190088862388	2.16536407319084	4.09911137608948	5.48738838968859	4.39641072594613	13.8840024628794	16.2943415878828	11.2443139071062	1.59756624640087	0.00870680464649179	5.45490659512248	6.39932164352831	-0.0159696661431297	5.89147733725126	2.76579028617674	7.79166010135438	8.06959568321838	8.47894326860301	31.7304806163587	39.0732582403545	16.3902474945347	2.9254315024735	-0.00972395636422015	6.62247075774353	3.37414420265178	8.75002537404542	9.751601936235	12.7454202509723	13.734752505465	3.10269737729218	0.00260631117201612	7.38371749283144	3.85867419725758	9.38043536893526	9.67679729864015	11.8407899312952	17.8955680592227	19.5434534962952	11.987106258694	3.41591612700568	-0.00532329748907407	6.63835952360696	3.6626955398462	8.54813385429994	13.7084646395822	20.4375195184964	10.3089316639696
pulse.9	0.969756028121452	0.0156651229678052	-5.69997087998105	-3.35569074578818	-2.08465812663465	-2.06884704044417	-3.0925605349411	4.49787287820114	10.9623602554518	50.4316724472967	-0.515090912968824	0.0501205343323077	-6.7283406005234	-3.04055608393512	0.00217679452120007	-6.52304769689662	-3.93218943114832	3.04023477793873	0.990120190563696	-0.967044221420947	17.1324351670469	16.3902474945347	119.947116309735	1.1229132443035	-0.0395619273851684	-5.24485565381868	-2.62465692792285	0.78356623434179	-1.60751241297507	1.55778815609716	11.8587882128783	0.515688811151301	-0.00671411691357834	-4.05381318472494	-1.54949393861972	0.337076606352793	1.28695113593729	-1.8666725616467	3.93069563526988	9.14092354427492	54.4655811030985	0.172378949420092	-0.0506083396030661	-5.20986951786592	-1.21516360443152	0.710092206165891	-1.5199500720803	9.31049945269337	49.5533379389101
bmi.9	0.0182466916645434	0.00147998760134192	3.7263542897077	2.12426277906775	9.50666564208431	9.93406166633828	8.45260392481194	5.64157761729029	2.26484815909639	-0.652154431058355	4.46239246544809	-0.00266070126436863	4.43304787392344	11.6499261440857	0.00484245983017303	4.950108711172	2.89977401269269	16.3485711717687	15.1214902802048	15.7976954438446	9.28607302556603	2.9254315024735	1.1229132443035	7.02822893225321	-0.00486621644873594	5.18197416159853	3.06160701994069	17.9166891735723	17.4388234920149	3.11408090304566	1.75222944519364	7.27934958098489	-0.00817400892300974	5.44335094151301	3.38201791184765	18.4898230865267	16.1985131754553	20.0615056144741	6.8025426898657	2.32393407745447	1.21111133563745	7.61454537107956	-0.00474741990625086	4.48465407957541	3.0756545288452	17.6698733101531	7.68331458338008	3.2378927255963	0.869327902291638
age.10	-0.000844645432761331	0.00498617146551822	-0.0153869934361438	-0.00718753332552738	-0.0106508454198498	-0.00953269498421685	-0.00872773012129601	0.00823300544725619	-0.00575231620447261	-0.0323647131809343	-0.00185949671283643	0.00464620140945531	-0.015166058863967	-0.0114088697268677	-0.00584858088925391	-0.0156431017735521	-0.00640127547937338	-0.0190077416873094	-0.0166463207761247	-0.0167646696594866	0.00680503353434178	-0.00972395636422015	-0.0395619273851684	-0.00486621644873594	5.16947247354611	-0.0199211300252162	-0.00931160971015652	-0.0252475055147728	-0.0227389621501147	0.00191620859340859	0.00586753024025851	-0.00627621229999621	-0.00451030731940108	-0.0213392097747094	-0.00697867177400647	-0.0229419503238165	-0.0206470155609189	-0.0261712735651664	-0.0223210051056705	-0.0150030306187405	-0.0198713707234565	-0.00647030198895875	-0.0044180362445603	-0.0235328006947923	-0.0138673807939986	-0.0375240734944905	-0.0216295619898998	-0.0179363061933613	0.00834455365458976
height.10	-1.00344844492288	-0.0131421064425241	32.352468987278	14.5030334503655	14.7638121358518	18.9993920560114	19.0628838558769	12.6968134181576	4.48592341809455	-7.98140622683481	3.87058970393494	-0.0123191167229531	35.0650517930205	23.2475607873011	-0.00152018769665084	38.2124722679626	16.6857201497128	19.5376646414746	23.4633638728796	28.3858857217662	18.1126519682527	6.62247075774353	-5.24485565381868	5.18197416159853	-0.0199211300252162	42.6719143346993	18.6233081170132	23.2964424011139	33.6054693468912	6.08829939086498	-1.21453504969936	5.75932279828307	0.00300837222024597	44.373442924762	20.0120308818102	23.5853617270281	28.7590711955887	38.9515507189114	14.1549939946118	5.29688200891441	-0.494678686117574	6.2687924226673	-0.0221647417506289	42.9842477768633	20.2004635741483	22.7740804461728	15.7045356648272	5.16763178731073	-6.85023544432721
height.sit.10	-0.400979660245677	-0.00549189550442732	13.9136177552862	7.5876414164356	6.90590886794288	9.44844325992794	9.10460839587131	6.95273529054537	2.621575647383	-3.69835338809575	2.24019146382247	-0.00834894502762404	15.1780511392494	11.3447360192361	0.00139081774667662	16.6931714993675	8.9541385008848	9.40339208992216	12.0896573537807	13.9384669857446	9.64191228427118	3.37414420265178	-2.62465692792285	3.06160701994069	-0.00931160971015652	18.6233081170132	10.4516268568201	11.3916913585503	16.603263429514	3.57035380922172	-0.141140810770798	3.45698973315062	0.000185889387586434	19.4928037275202	10.6813978082503	11.63746388881	14.6671745340007	19.2842594643019	8.2551285342278	3.22009375975916	0.161317021390639	3.7160384490067	-0.00992449677959832	18.563248686149	10.7073462257931	10.8747338820592	8.03459631806215	2.63013860892665	-3.57906808840159
waist.10	-0.451971580943554	0.017455727058844	17.6559480114003	8.43432054733795	29.268707611346	28.3445600333744	24.9806681279906	15.1487186599978	5.69276388218531	-4.73300538316222	11.3684970942336	-0.0249585514942725	20.241117088897	33.9772162917535	0.0114480528987651	21.6753553154976	10.6320696585563	48.687161951471	41.8776446931768	44.9878262033643	26.4317341967208	8.75002537404542	0.78356623434179	17.9166891735723	-0.0252475055147728	23.2964424011139	11.3916913585503	61.5275338636052	53.1184642058373	8.02825966776715	2.12708075058266	20.0779268751488	-0.0175197080137694	23.6591683503833	11.7638553643925	59.6004094467943	47.4848894227884	60.4764456857416	19.6987609697891	7.14972354711393	3.51899857495217	20.9254474547083	-0.0076975254887906	21.8826280137348	11.0304212485844	56.7538406998896	22.9392893532317	9.8627279129481	2.46867040790914
weight.10	-0.521579116040582	0.00564689077140416	24.9867127855221	12.2023446998015	28.2725055164395	31.4263979699184	28.2058177264222	18.4029812236004	6.70307743598685	-5.8227337645545	11.5516524631906	-0.0136836363544592	28.0072017652606	37.29510683518	0.0104826018883465	30.4307855228747	14.9237483083969	44.7894645070927	44.3033558249499	48.2778929290202	29.4456188467444	9.751601936235	-1.60751241297507	17.4388234920149	-0.0227389621501147	33.6054693468912	16.603263429514	53.1184642058373	57.7058398710434	10.0260411442015	2.3618465838293	19.7507557960017	-0.0113839545697791	35.025736825212	17.906112589785	54.4382921828222	51.6428264162933	65.6717879967946	23.203222819212	8.26294413451417	3.84365934742727	20.4141965180134	-0.0145560799936876	32.5081922599502	17.4331677060758	51.9758548470534	25.6449947083184	9.64256727769404	-1.64067910960932
sbp.10	-0.110513995224736	-0.0164710730495965	3.0544308564164	2.04179197935684	3.38206234404902	5.41581404353839	4.01524457661805	28.9307355594668	11.9225427198766	1.42725850691023	1.77267982227964	-0.0235121039571657	3.79703381944247	5.86815630254212	0.0130660159130256	5.05564482803204	3.17477417691074	7.05120174791063	9.11853519796059	8.43958098717035	34.3556922638929	12.7454202509723	1.55778815609716	3.11408090304566	0.00191620859340859	6.08829939086498	3.57035380922172	8.02825966776715	10.0260411442015	77.7615131527066	39.1425887283246	3.36849703229001	-0.00970753888690942	6.87524786518902	4.22783905402708	7.85389395975458	10.3549204749419	11.3690905484735	35.0302309964762	12.4775288873747	4.40437159116376	3.33112301044328	-0.00553784211996652	3.27859006268009	3.05163320526042	6.79748771320476	31.5749088348206	16.452535354109	3.6014650307412
dbp.10	0.310350712573647	0.0113470780431948	-2.03580173308479	-0.58165221903622	0.220179483418321	1.42126538215237	0.0274851580564198	15.5847276243109	12.9581799455529	9.50676976375927	0.534375067329812	-0.0097635094311181	-1.80743201254239	1.1160585964978	-0.0145046893013853	-1.17258672521438	0.0428050090376038	3.35181924216167	5.00677051295386	2.8183633168983	17.2369115666212	13.734752505465	11.8587882128783	1.75222944519364	0.00586753024025851	-1.21453504969936	-0.141140810770798	2.12708075058266	2.3618465838293	39.1425887283246	59.045106259483	1.45061006066376	-0.00112207569183565	-0.500740835375904	0.413815546659819	2.67476384590854	4.51816821079641	3.67311100385795	17.7095367767902	11.9184357522072	10.6869000526801	1.74822601762217	-0.00930195206545063	-3.7699357585163	-1.19070951114645	2.00046055765313	18.1151133886639	17.6844754216783	14.7657575384771
bmi.10	-0.00433733005279299	0.00518508387603971	4.12691032033077	2.3378655846087	10.0985847351392	10.5820176663566	8.99737925686667	5.80629046982679	2.15067113510362	-0.851801166133492	4.71025160430616	-0.00238655872482187	4.92352038512087	12.3842054277358	0.00512883263767744	5.321671670385	3.12070680593467	16.9561136237984	15.7442523051885	16.4559797927387	9.83637706940267	3.10269737729218	0.515688811151301	7.27934958098489	-0.00627621229999621	5.75932279828307	3.45698973315062	20.0779268751488	19.7507557960017	3.36849703229001	1.45061006066376	8.27856335595804	-0.00598307932061247	6.02852228027052	3.74649312215256	20.6486215142805	18.0020938269948	22.3007302460653	7.78184025051568	2.70794780012781	1.99351458255851	8.47696301919586	-0.000660142549916181	5.14809881292668	3.46987165299741	19.6503483253157	8.58656481380945	3.41255440172708	0.904298454919651
age.11	0.000220454756291832	-0.00244288734697019	0.00332772552243962	-0.000456586600364829	-0.0106348542723127	-0.0092780214605246	-0.00603364122955404	-0.0142192055421724	-0.00389327180238486	-0.0105201607576644	-0.00447635018474433	-0.00141813829507401	0.00301132945452008	-0.00685993864964607	0.00909961040287467	0.00165926074016367	-0.00178813762094032	-0.0165959278298954	-0.0162270144797846	-0.0151252697241369	-0.00759175114079071	0.00260631117201612	-0.00671411691357834	-0.00817400892300974	-0.00451030731940108	0.00300837222024597	0.000185889387586434	-0.0175197080137694	-0.0113839545697791	-0.00970753888690942	-0.00112207569183565	-0.00598307932061247	4.94893742206664	0.00229534898402185	-0.000584656390834524	-0.0226101411476618	-0.0177867033301084	-0.0183455572872674	0.00123354886955185	0.008692913376157	-0.0167462376197372	-0.00837716445292381	0.000644347672411236	-0.000742207897297797	0.000281692940988997	-0.032473652195442	-0.0302607077609778	0.0175577056342191	-0.0146032063196088
height.11	-0.853673444729506	-0.00791755146944409	33.2934575025159	14.8663369539159	14.7250309851202	20.0318126255887	19.5730261319151	13.4442139290296	5.34543553060306	-7.0895371198434	3.95535667814465	-0.0158623545352053	36.1897465986557	23.9097859747576	-0.00860935276184451	39.8720224159088	17.4738153455602	20.0497086657391	24.9989646837452	29.6881357272867	18.9429950876477	7.38371749283144	-4.05381318472494	5.44335094151301	-0.0213392097747094	44.373442924762	19.4928037275202	23.6591683503833	35.025736825212	6.87524786518902	-0.500740835375904	6.02852228027052	0.00229534898402185	51.0353087076942	23.6268431493627	24.5950983771653	32.7731643820168	43.762456854265	16.1910458799015	5.50012953183975	0.867466708148263	6.75108665982568	-0.018487639106451	49.008091852073	24.2842343150152	23.2610283960604	18.6058918257321	5.91944412899414	-7.54728002851609
height.sit.11	-0.271806536669338	-0.00322911747919601	14.4498036084378	7.81036574113509	7.18161141157763	10.3622099196548	9.66389940521817	7.31693495727201	2.88345097663441	-3.22146981375822	2.45927133357465	-0.0100180885784058	15.8569407773331	12.0369021661982	-0.00446015533648055	17.6815517914431	9.43068328932798	9.92317881781784	13.2996443729949	15.0318918391391	10.2875443602191	3.85867419725758	-1.54949393861972	3.38201791184765	-0.00697867177400647	20.0120308818102	10.6813978082503	11.7638553643925	17.906112589785	4.22783905402708	0.413815546659819	3.74649312215256	-0.000584656390834524	23.6268431493627	13.5686061664253	12.6313088393947	17.7409922848706	22.8417307228231	9.85023564148411	3.43447427817039	0.515597940266304	4.2684525097316	-0.00489844008654554	21.8295733611562	13.2131530888908	11.5206268986172	9.97917908752782	3.28959593163568	-3.85960771370945
waist.11	-0.536516200180494	0.00731184757180922	18.2408465033897	8.84068700770015	30.0398010493459	29.3659199639124	25.8261264814341	16.1730991547503	5.62935012081718	-3.70171504493616	11.7567364709102	-0.0211581440024228	20.9961122151878	35.4040311333818	0.0217752715287163	22.1417416728968	10.8695102868391	50.6529663619415	43.2397637394441	46.3189872108501	27.1824396424998	9.38043536893526	0.337076606352793	18.4898230865267	-0.0229419503238165	23.5853617270281	11.63746388881	59.6004094467943	54.4382921828222	7.85389395975458	2.67476384590854	20.6486215142805	-0.0226101411476618	24.5950983771653	12.6313088393947	72.1549996056868	53.9528514670021	67.5879112645775	24.2460561202117	8.2748289469948	6.86632903610898	23.8421710626448	-0.015069159875517	23.3119029666541	11.6587601772202	64.632721994309	26.8511813224943	11.6161462522908	4.74767217285446
hip.11	-0.110222902483071	-7.09022325889374e-05	20.4338045532119	10.1018512248941	24.5012277765159	29.9978011250538	24.827832591236	17.2128000328064	7.12533780799739	-2.86122453526318	10.5652507606915	-0.00921505084442412	23.4499780643645	33.4176423351848	0.0013317255355783	25.6527044158331	12.8957489187935	40.1693654595955	42.8192225289975	43.5868624707023	26.3248690289171	9.67679729864015	1.28695113593729	16.1985131754553	-0.0206470155609189	28.7590711955887	14.6671745340007	47.4848894227884	51.6428264162933	10.3549204749419	4.51816821079641	18.0020938269948	-0.0177867033301084	32.7731643820168	17.7409922848706	53.9528514670021	57.623915110707	65.4153431548827	24.3919571570972	9.13039100871563	7.20678009476077	20.8577057929392	-0.0184682885651922	29.4189048033642	17.1313355462182	50.0577659089542	25.777656841962	11.081355261871	0.510042483289128
weight.11	-0.472514331569831	0.00141805020206563	28.757718118212	14.0182786302826	32.277486896977	36.5389757836576	32.494898038529	21.5687249611204	8.18260649607064	-5.83444356118357	13.3150407307338	-0.0157733482576342	32.436902339696	43.2012637970137	0.0109326543041462	35.2629823592223	17.3218751005498	51.4855361435235	51.5472948468012	55.6629302744101	33.3677951709266	11.8407899312952	-1.8666725616467	20.0615056144741	-0.0261712735651664	38.9515507189114	19.2842594643019	60.4764456857416	65.6717879967946	11.3690905484735	3.67311100385795	22.3007302460653	-0.0183455572872674	43.762456854265	22.8417307228231	67.5879112645775	65.4153431548827	82.2168376329226	29.7253511752105	10.3522545637791	6.13096386672808	25.5776792620326	-0.0186512204965805	40.3531788927377	22.2417899723035	63.5103250322543	33.302212175125	13.0805713280779	-0.870657982315471
sbp.11	-0.212354141797578	0.0342866423659034	9.23754426164079	5.38340681357181	9.52262487500264	12.6815290159206	10.4495199829971	36.4578762259188	13.7020958922042	3.99166579917791	4.28604421110944	-0.0163534722077753	10.7742575479404	14.5980796559696	-0.00844481367315638	12.3459590009052	7.05363517209387	16.5290934427315	18.0412866277398	19.0592024190316	46.523622506758	17.8955680592227	3.93069563526988	6.8025426898657	-0.0223210051056705	14.1549939946118	8.2551285342278	19.6987609697891	23.203222819212	35.0302309964762	17.7095367767902	7.78184025051568	0.00123354886955185	16.1910458799015	9.85023564148411	24.2460561202117	24.3919571570972	29.7253511752105	93.8965290987258	36.1007278624761	23.3143479481524	9.15581676252701	0.0144035938514057	15.6662915960849	10.0362306076836	21.3485263140876	46.5906139296605	21.2094445075343	4.9820983842632
dbp.11	0.130440931056861	0.00809402523913681	3.08652975328602	1.70866213127777	2.750271839423	4.35415069698753	3.35759855066279	13.9383153408285	14.9785145714448	9.23881501433718	1.34704832275052	0.0112724284115163	4.24424151122825	5.25084887715396	-0.0104356862738713	4.47760554183337	2.55816795843622	5.62033419214717	6.52921368849882	6.63545357436891	18.4319274692673	19.5434534962952	9.14092354427492	2.32393407745447	-0.0150030306187405	5.29688200891441	3.22009375975916	7.14972354711393	8.26294413451417	12.4775288873747	11.9184357522072	2.70794780012781	0.008692913376157	5.50012953183975	3.43447427817039	8.2748289469948	9.13039100871563	10.3522545637791	36.1007278624761	42.0031087641599	18.2330898844503	3.22317954097256	0.0113465677878381	5.83028206001752	3.56252040570066	8.17906871930266	16.5577215171906	21.9090934900491	8.71355541833482
pulse.11	0.830358683742979	0.0106371421985893	-0.896857561505347	-0.50081739125644	0.545710583677624	2.68625343840931	1.00298670455196	6.98335969316105	8.34224017529588	51.0534646119801	0.862697338365714	0.0253152149488899	-1.30943291473095	1.51306394653731	-0.0102626687293637	-1.33481800086466	-0.738428074932177	0.950861357162098	2.87828973413801	1.69535948732961	9.91048649950939	11.987106258694	54.4655811030985	1.21111133563745	-0.0198713707234565	-0.494678686117574	0.161317021390639	3.51899857495217	3.84365934742727	4.40437159116376	10.6869000526801	1.99351458255851	-0.0167462376197372	0.867466708148263	0.515597940266304	6.86632903610898	7.20678009476077	6.13096386672808	23.3143479481524	18.2330898844503	125.06636604239	2.49782222679811	-0.0343519943503902	2.2840922282473	3.14194550514663	7.34738738024634	6.28932878453799	14.3064366480871	55.3806725876719
bmi.11	0.00216838606799437	0.00160693239819286	4.49659907541822	2.5291554291625	10.6484762782075	11.2230304953915	9.54533034211912	6.2243405805765	2.30269234524469	-0.831217821881289	4.96552046626811	-0.00231683034938886	5.40864207880033	13.2134795541587	0.00645548420581957	5.74941352606545	3.3468316073611	17.8370973365333	16.6405851584507	17.3023865202756	10.0862677457843	3.41591612700568	0.172378949420092	7.61454537107956	-0.00647030198895875	6.2687924226673	3.7160384490067	20.9254474547083	20.4141965180134	3.33112301044328	1.74822601762217	8.47696301919586	-0.00837716445292381	6.75108665982568	4.2684525097316	23.8421710626448	20.8577057929392	25.5776792620326	9.15581676252701	3.22317954097256	2.49782222679811	9.77172008609045	-0.00288461175017478	5.74334952914553	3.84080978748441	22.3654314549745	10.1430950979375	4.32761607130478	1.48309539028136
age.12	0.00142481588783143	-0.00906184962951287	-0.0180643495509665	-0.00659050133878884	-0.0102829158808251	-0.016214715263633	-0.0126605145811395	-0.014672933857783	-0.0118332485815407	-0.0315554467204916	-0.00325613906912561	0.00243849570967809	-0.0161744905199213	-0.0138406411619624	0.00958004876245276	-0.0226786409190173	-0.00705902236148811	-0.0206518452529042	-0.0215967878672698	-0.021348840791145	-0.00941264332278692	-0.00532329748907407	-0.0506083396030661	-0.00474741990625086	-0.0044180362445603	-0.0221647417506289	-0.00992449677959832	-0.0076975254887906	-0.0145560799936876	-0.00553784211996652	-0.00930195206545063	-0.000660142549916181	0.000644347672411236	-0.018487639106451	-0.00489844008654554	-0.015069159875517	-0.0184682885651922	-0.0186512204965805	0.0144035938514057	0.0113465677878381	-0.0343519943503902	-0.00288461175017478	4.85957114031467	-0.0156404721442193	-0.00567209973908801	-0.0136784270908276	0.000972591635133705	0.0108928312615837	-0.0360904853422662
height.12	-0.984608254483257	-0.0108108075729597	33.2330054028779	14.4823733821337	14.0159895010205	18.8260285695585	18.6316397942318	11.6697915385146	4.30598322749942	-7.48885117284549	3.37344990997566	-0.00893219567729595	36.0287379971108	22.6373867769482	-0.00875387770291559	39.112332716628	16.6802062099577	18.2285388571862	22.3702566228822	27.4728400792412	16.9738375453856	6.63835952360696	-5.20986951786592	4.48465407957541	-0.0235328006947923	42.9842477768633	18.563248686149	21.8826280137348	32.5081922599502	3.27859006268009	-3.7699357585163	5.14809881292668	-0.000742207897297797	49.008091852073	21.8295733611562	23.3119029666541	29.4189048033642	40.3531788927377	15.6662915960849	5.83028206001752	2.2840922282473	5.74334952914553	-0.0156404721442193	56.254386204406	26.1381489407175	22.757061429243	19.4900385086132	5.46208522209309	-7.70998522903202
height.sit.12	-0.225000513107207	-0.002567830406089	14.5015264962605	7.66150784130957	6.70554100934678	10.1085821133287	9.33726935840534	6.41268487367758	2.66499442441307	-2.61695108467656	2.23885966014431	-0.00263006648295642	15.9652000074132	11.6441100906289	-0.0064837418777811	17.8173254376088	9.32121374291423	9.06983028371613	12.6965068673562	14.5054596231313	9.76379281451196	3.6626955398462	-1.21516360443152	3.0756545288452	-0.0138673807939986	20.2004635741483	10.7073462257931	11.0304212485844	17.4331677060758	3.05163320526042	-1.19070951114645	3.46987165299741	0.000281692940988997	24.2842343150152	13.2131530888908	11.6587601772202	17.1313355462182	22.2417899723035	10.0362306076836	3.56252040570066	3.14194550514663	3.84080978748441	-0.00567209973908801	26.1381489407175	16.5493087455482	11.1666499123047	11.4096501417948	3.20482678615932	-4.18319453513612
waist.12	-0.485185740988786	-0.0138703016230112	17.8750510517117	8.28623956253316	28.9230772664325	27.7896727832506	24.8887435490381	14.0953581860965	5.06249865933509	-3.6791789495187	11.2539464328509	-1.61204842465356e-05	20.4998799513889	34.2703535489749	0.0171646664845006	21.5488974099939	10.3090301199973	48.8514376141535	41.2247943026491	44.453368115688	25.5625986965586	8.54813385429994	0.710092206165891	17.6698733101531	-0.0375240734944905	22.7740804461728	10.8747338820592	56.7538406998896	51.9758548470534	6.79748771320476	2.00046055765313	19.6503483253157	-0.032473652195442	23.2610283960604	11.5206268986172	64.632721994309	50.0577659089542	63.5103250322543	21.3485263140876	8.17906871930266	7.34738738024634	22.3654314549745	-0.0136784270908276	22.757061429243	11.1666499123047	73.8334526524648	28.4135937061326	13.4398176538686	7.73202267615588
sbp.12	-0.476843903462515	-0.00396796523867422	10.1482657717335	5.15613219897343	11.8709326213617	13.0303147880013	11.4869619598304	32.4694941673209	11.3381043241947	1.53569420391357	4.71369051871529	-0.0265334197997384	12.5228341172274	15.9940031292682	-0.0327064835886254	13.5876334749702	6.96146457333732	20.3211277668947	20.1607834763898	21.3543864961969	39.8166661146277	13.7084646395822	-1.5199500720803	7.68331458338008	-0.0216295619898998	15.7045356648272	8.03459631806215	22.9392893532317	25.6449947083184	31.5749088348206	18.1151133886639	8.58656481380945	-0.0302607077609778	18.6058918257321	9.97917908752782	26.8511813224943	25.777656841962	33.302212175125	46.5906139296605	16.5577215171906	6.28932878453799	10.1430950979375	0.000972591635133705	19.4900385086132	11.4096501417948	28.4135937061326	105.999927446398	35.3530332137775	17.074408451549
dbp.12	0.00592555619296831	-0.0313000164270102	2.61492790380022	1.27949710101043	4.49682400546353	4.78576301154216	3.82738011305737	16.3037162822904	16.6616265571422	13.4289690369619	1.76488490929228	0.0219565586121244	4.01649624456241	6.24609720763251	-0.0210015359842486	4.1070175106544	2.15724692199233	8.84905222913047	8.1304542565304	8.22038578801089	18.0183523155637	20.4375195184964	9.31049945269337	3.2378927255963	-0.0179363061933613	5.16763178731073	2.63013860892665	9.8627279129481	9.64256727769404	16.452535354109	17.6844754216783	3.41255440172708	0.0175577056342191	5.91944412899414	3.28959593163568	11.6161462522908	11.081355261871	13.0805713280779	21.2094445075343	21.9090934900491	14.3064366480871	4.32761607130478	0.0108928312615837	5.46208522209309	3.20482678615932	13.4398176538686	35.3530332137775	72.3740532543444	26.3727295454042
pulse.12	0.652756976400624	0.0235764195478479	-6.73923131034922	-3.73216147435212	-0.224238226600641	-1.80401816836847	-2.54541358708157	4.24266597425302	7.80347279397608	46.6345129997133	0.0988758821092703	0.01281837597014	-6.44665070487362	-1.4353133763606	-0.0185327256138765	-7.13506294813624	-3.54847767557154	2.39441144044157	-0.0198175828922915	-1.7572325295653	5.3572253530685	10.3089316639696	49.5533379389101	0.869327902291638	0.00834455365458976	-6.85023544432721	-3.57906808840159	2.46867040790914	-1.64067910960932	3.6014650307412	14.7657575384771	0.904298454919651	-0.0146032063196088	-7.54728002851609	-3.85960771370945	4.74767217285446	0.510042483289128	-0.870657982315471	4.9820983842632	8.71355541833482	55.3806725876719	1.48309539028136	-0.0360904853422662	-7.70998522903202	-4.18319453513612	7.73202267615588	17.074408451549	26.3727295454042	127.186221439905
age.13	-0.00126499921823623	0.00585570760084788	0.0128739071519983	0.00611142560435828	0.00549930460617446	0.00335480042758686	0.00452488446865537	0.00111121941147488	-0.0151491345439902	-0.0203313645606329	0.000196520186705445	0.00957701468447081	0.0116582317502205	0.00479823317764956	0.000131203979557893	0.00578475973819693	0.00357946330515193	0.00382304124812501	0.00230939304980089	0.00277938698777604	0.00962059495706589	0.0084984233950998	-0.0241652964577172	0.000633168609774048	0.0039472748141921	0.00616047240449286	0.00265215852747128	0.0047807577319441	0.00563631722752544	0.00122042022213162	0.0111428116850371	0.00178249583618599	-0.00339610201906438	0.00595781415765381	0.00102148148220579	0.020173044364883	0.003837074640941	0.0110863817383492	0.00829813656937339	0.00226207350714366	0.00125458098632848	0.00394088372117328	0.00234464392354219	0.0153601839722897	0.00298482738942279	0.00716921454302999	0.0194580713739679	0.00351211433008479	-0.0033381105543681
height.13	-1.56543003172026	-0.0106715867809559	33.4553234116286	14.6177543989568	13.1703655912963	15.9218712993722	17.1207025909525	8.68179348168959	2.86484235758168	-9.13859674234401	2.35608765942651	-0.00467511506533745	36.116487340974	20.3164068853371	-0.000674418511309511	38.845033291852	16.4071217788568	16.451344954528	18.6003182264116	24.288721944626	14.6054644495235	5.68334167305482	-9.06094796408305	2.89956225202194	-0.0126971014106973	41.2225152875177	17.3023277719421	19.5316118768673	28.2928866042393	1.71403241884256	-3.7496362067714	3.53264220266161	0.000307479468085281	45.4098804127357	18.9990212006362	21.3562585092763	23.2821078044022	34.2281785536286	10.9675435991953	3.57628680123786	-1.27613625251183	3.92193624696306	-0.0173164116865622	51.6871637534823	22.7535985916717	20.4741474281328	17.1795661057956	3.45487292078732	-6.41440744999244
waist.13	-0.49480091480741	0.00529742204353043	15.4720036860386	7.40719588999605	26.1836694891594	24.9365556833127	22.3368261741852	13.1764169836939	4.01242216260163	-2.75311668985264	10.2447807986624	-0.0202709279242035	17.8450013722095	30.5059829633097	0.00153016123052728	18.7644090272454	9.07268155750498	43.7370406765462	36.1735906344335	39.1783145009413	22.7583148203348	7.26433704539666	0.865100277754488	15.6295876822031	-0.016100668994939	19.7963028892105	9.56990385070346	49.9093953997856	45.7497766255945	6.957232253546	2.23065977249707	17.3579450369576	-0.0260992661281215	20.1885963953478	10.0251244570308	56.3561421277759	43.6051039685238	55.7834486580733	19.3876437862568	5.96097010476104	4.88515482307936	19.7041955557921	-0.0055739139668264	20.0112134944973	9.78265421978068	60.3582466238911	23.2592353244562	9.96328476185026	4.23843700612294
weight.13	-0.881286101387555	-0.00711501238897888	31.7975351214645	15.4375135446537	34.3506071790212	37.6167751776774	34.4204053695975	20.1197744844749	6.51388729192051	-7.35644778743108	13.76274381302	-0.00414839062827806	35.5845400259302	45.2797557822065	-0.00138182542719818	38.2254424074233	18.4968845640633	53.4630850935467	51.7793310242358	57.2619706347177	34.5067858123008	11.0728717741254	-4.10503837454655	20.149997815281	-0.0170400020900445	41.2160051434196	20.0727166079928	61.8506104084449	66.9959020266111	8.68406166898504	0.650829831833416	22.3812079587376	-0.0234908800775762	45.5927947884433	22.779844348863	69.4714298304136	64.3792594564155	83.0319712143578	29.9431822483414	9.21306319734252	5.81187866119653	25.4847752351078	-0.0121291707066294	47.558975113326	24.9493034262651	70.8560913205383	37.5232925455902	13.3959984716424	-1.5154879860691
sbp.13	-0.7062076950657	0.0263387811913572	10.5302998435368	5.37917120126691	9.20082648017255	10.4701527095618	9.70033942468172	31.4360422246197	11.4162122208657	-1.96953419009662	3.47737198728083	0.00952938564493682	11.930578544007	12.8449233770865	0.0144688635250095	12.7575804714092	6.52211398328747	14.0906944089565	14.7628671448896	16.2707532089199	41.9744315582936	17.0096545581013	2.87642465308322	5.24991569703171	-0.00400820579321934	14.1969493970165	7.54968786178222	16.0983762582531	19.3981930998372	30.1568916459256	15.9338768544542	5.91478950966755	0.0108049532476474	15.5968923399167	8.21176397524339	20.1137086878208	19.487418298334	25.1848776998618	45.1177613980132	17.4747182238881	6.35887634184746	7.28894803132834	0.00523536904213748	18.03358443189	10.0490807773962	19.7019825271999	48.4074034642767	24.4455737570462	3.3827561378779
dbp.13	0.183605340853173	0.0021751097531237	2.36392153801019	1.08652005318496	2.3354343516074	3.70204861406839	2.61547450056308	10.7742679972366	12.8990597999414	9.19862081121256	1.05852655174748	0.01305964882391	2.84944200758969	4.21919957603451	-0.020344291171095	3.50896230209416	1.97520796070748	4.84733164409608	5.77805352090002	5.56405272596493	14.8941044677247	16.5281918064903	11.0484295299476	2.00829837558511	-0.00526801626779423	4.09948234581558	2.67716111158427	4.94855113609448	6.20077174951953	12.1550561186348	13.5834800177914	1.9995412238045	0.0024173110558349	5.23908868731601	3.2334032450388	6.73750934521933	8.12691269435668	9.04690566769809	15.8521320112805	17.4840037049658	12.4491921708352	2.70915979680572	0.00289134940032882	5.22105986618601	3.74896043305042	6.98179338311122	15.5613933603991	21.8340549262322	11.24979890034
pulse.13	0.802454691122231	-0.00766317363993911	-6.57889100240667	-3.47720010914578	-3.60675722460401	-3.34319664076833	-4.17317231953873	1.44065154712672	8.13108839079284	47.4304216862721	-0.979804727179361	0.00906048004202921	-6.80448140735042	-4.2407690918496	-0.0242348601546207	-6.85079178062291	-3.30901695388417	-2.66674462235842	-2.89756626036653	-4.83321318614408	1.23114887841565	10.5426798540724	52.7659612011717	-0.799922349030776	-0.0516348389946017	-7.39940762349051	-3.32347148485662	-3.34523149331078	-5.57009336544598	2.71389393609639	8.85809658777207	-0.877001358641265	0.00684682853403531	-7.82159924701905	-3.72596492348711	-3.72312082225296	-2.35741970997473	-6.11533357307523	1.04358283097919	9.35656921613758	56.8484984164387	-0.775977002162171	-0.0372616691991932	-9.08753162390654	-4.21717682890244	-1.18594131990769	0.26458721731744	13.4966672660233	57.9761692959466
age.15	-0.000380889053022783	-0.00288777603624987	-0.00895906354715149	-0.00387960600635279	0.00949694075095408	0.00613174075406065	0.00305187265078388	0.0293222962620989	0.0138853157239507	0.0393344007661864	0.004690892846212	0.0058189689838127	-0.00620682096221843	0.00894026670545919	-0.000238277568113431	-0.00823241042507188	-0.00063513493597831	0.0166785239248429	0.010843515727883	0.0112866162865089	0.0435313631914597	0.00597318317001877	0.0459275357661636	0.00853217328199938	-0.00409025764764776	-0.0055741235334005	-0.00182613192612061	0.0120104684628385	0.00938348123924683	0.0259580054417398	0.0212649401646017	0.0065290463769294	0.00218401268178132	-0.00571409275971294	-0.00118022570314486	0.0042325512913413	0.0115998424826644	0.00692347297776591	0.0411445292910919	0.0186089638233209	-0.0263832290885292	0.00494301902275337	0.00328218026178053	-0.00121750780874571	0.0023678481251993	-0.00183958381843405	0.0246485956319295	0.0192727920659473	0.0277900038295953
height.15	-2.52814244969443	0.0037722108848684	32.1643871231553	14.2504462204306	11.5394011330981	10.5378588248842	14.2868153424058	5.61435752995976	-0.443535138814157	-14.0541543246683	0.88437459212115	-0.00532361523029382	34.5614744429937	16.6047869960286	0.00200468946989061	35.9707638672019	15.2879524978945	13.5434625930972	11.7505196020909	18.6398561388235	9.93553846997083	2.30477582119669	-17.2500360402137	0.686961304296821	-0.00744981570667834	36.1142959816348	14.5949429507867	15.7264479727577	21.0394521493218	-0.642316258000547	-6.90366998993687	1.2689991645087	0.00503730348615794	35.7424329667802	13.3172761760783	17.8313710462232	12.2661031420445	22.8659493717808	3.76478518218873	0.528283720864512	-10.2472283340744	1.28164246348088	-0.0221366371878741	40.7631864674918	14.3568736613074	16.9879585939743	10.9604568668829	1.85523754207333	-9.4580229695236
weight.15	-1.66808190828702	0.000795933842663127	32.2970198252722	16.0166313953635	33.3018623326929	33.4211058273159	32.4650469429696	18.4897486687987	4.30265585617933	-11.1976002501524	12.3934791489861	-0.0108002673418996	35.8305361474668	42.5461081734785	0.00826448367980167	37.5557006509321	18.5163322852492	50.7370486732152	46.3465819287898	52.9303193541464	31.113056237717	7.7386059889849	-12.3136089069005	18.0714004643085	-0.0196116594500343	39.1952730657366	18.9768467257819	58.5858574376902	61.8250718556684	7.00385019100489	-1.08127174636518	20.3657235737758	-0.0232060098773143	40.5202348410288	19.6093198691195	66.6622518863934	55.9359102401522	75.0232279373954	23.1686808374893	5.84049520199867	-0.913564842416672	23.1934724998649	-0.0156214980707108	42.4268677150666	20.2060903071542	67.1297175772139	34.2755792064525	12.5661397461254	-4.59113000659238
waist.15	-0.50900545700242	-0.00879846901701867	16.1339227367219	7.52020782269783	23.8804018878131	22.9864620221318	20.7126688093637	13.2338822959741	3.72735367436626	-2.2314483394689	9.04433474890785	-0.0192122083052705	18.3003733277183	28.0877293443044	0.0102236567387058	19.2316433233336	9.07668415050771	38.99611657629	32.8352761768665	36.196282254808	22.5297661999573	6.44597652812095	-2.26302210992171	13.9668954213755	-0.0200032182597047	20.3046921243063	9.36911502348513	45.4876076435219	42.3100181620592	4.95161692013079	-0.475420101133632	15.5561455714829	-0.0152591507480883	20.6709081936677	9.74232813076679	52.1927919099578	40.1431971691475	51.9752889486666	17.4307157649513	5.76313807739242	5.58742172885758	17.8978035891576	-0.0118696913733652	21.124332404332	9.88572648238059	54.8392750751559	21.0961893191632	9.97153998176702	2.88255551139254
height.sit.15	-0.916182676430359	-0.000361248905476197	13.8301974364921	7.47443797771035	5.17970337405802	5.92098995842366	6.95621077768002	3.82670445763011	0.677173216995066	-4.80418916222676	0.896816549939678	-0.00130838868565598	15.0023186475379	8.33248756336613	0.00439648847511767	16.0563059372507	8.55145940389334	6.11249805997976	7.05629344541287	9.57410356474779	6.20901413454598	1.64028599920522	-6.43625639575775	0.957211696327197	-0.00257992773627065	16.7393404719771	8.77885205610607	7.14160613172584	11.1246321216882	0.884979708649993	-2.22225491077473	1.25699504852301	-0.00181401806134843	18.0965692319099	9.25790538142696	8.12059948597367	8.43534977539941	13.2093601521419	4.15169034122282	0.959882392187017	-2.2636242851102	1.37141608590234	-0.0102978981799681	20.3986995791893	10.5652157720493	7.18592623349012	7.10392396697857	1.13328408363234	-4.22854448008993
sbp.15	-1.41180986770144	-0.00570794273967186	11.7280858940022	5.5715664796044	8.31802140804452	7.29402682748317	8.30653096777029	29.9089838710178	7.32096649285317	-9.73305833940602	2.28790824617144	-0.0267111915717609	12.4841638354987	11.4034098616117	-0.036538252487081	14.1246524919006	6.59991175273715	13.1231701113855	11.6583701621727	14.1687942222094	35.4730347042793	10.4602958294293	-12.9006482901015	3.82182677468519	-0.0256052546440418	13.2044979290674	6.397401634664	15.3804924260343	15.4259479680256	24.9365605491354	5.07809803884402	4.22843979643919	-0.0131697739157727	11.8747311967873	4.93120617210337	16.567106877766	12.7369555719588	17.4874839908897	36.2314942966555	10.3330866905146	-8.10338750406128	4.80280995591504	-0.0127254458640696	13.2544082622781	5.40456444968088	13.8171898412335	39.2954848000193	15.4616187497429	-3.74258730879777
dbp.15	-0.27857927195445	0.0261731002714208	6.37044225364123	2.9341793714336	1.87765841921477	2.55197811089344	2.63764266246492	11.9197630099655	8.52225108593829	2.31012584107007	0.0554124017878779	-0.000397561696324321	6.86639340771674	3.62428988161144	-0.0299692646356078	7.40506451750305	3.52575802742552	1.15115833404317	2.78164764500465	4.12107465292583	14.1145877693549	13.9490301081684	2.43783536325673	0.291087988085454	0.0144454714271561	8.04901946171552	4.10195468869783	3.01104675921976	4.7016001618261	9.31602929903786	6.00877267694397	0.291422022086065	0.0141674180583986	8.17810663486949	3.63609679754724	2.21301635295139	3.7466069755557	5.31388936206478	15.3097053061926	13.4657024529433	7.00784643556771	0.332905437092279	-0.0127340780294557	10.299676347841	4.99390597053063	2.5786357635636	12.0836172387364	14.9436057405675	4.72338386849564
pulse.15	1.10981368955698	-0.0265606560357536	-6.27292666250251	-3.15527945755126	-3.96806111536994	-3.01753104032433	-4.04786349355073	2.10034695606008	8.24479151879927	39.7731039850855	-0.976631119041035	0.0202629045761472	-6.12559111470705	-3.71647479393211	0.0341635860228889	-6.37467398196229	-3.1800127047666	-2.76609388751683	-0.833556317368534	-3.59888437006117	-1.97428999990582	4.66035686909064	49.3517511048656	-0.277993359233987	0.00256223064830687	-5.62969023554673	-2.55054533496095	-6.26503042519608	-5.07829105508734	3.37513012330878	11.5618795484005	-1.07684885580984	-0.0272544728170756	-5.93831823902934	-2.57571118303373	-5.03324934465197	-2.15488340951512	-6.22355622273351	-3.17329112606398	4.45741418959231	47.5011971344485	-1.28924473404033	0.00738604683040205	-8.03619663761359	-2.99137838438897	-2.97928436911502	-0.385059714770091	12.1438465869839	50.4278832959527
age.17	0.000846248178582757	0.0132143654257574	0.0207636313507939	0.00467688314090256	0.0243361165985802	0.022680817146322	0.0188853450482863	0.02261543465445	0.0146995855272696	-0.0365394563877069	0.00574537481008542	-0.00348188546593236	0.018623348186621	0.0178794475512445	-0.00551534689709166	0.0301818446105247	0.00977662014496305	0.017317989213928	0.0307167344639379	0.0200453549225215	0.0330375445642584	-0.00108680055994589	-0.0160998175343311	0.00143985829358805	-0.00998622952061287	0.0302149285497566	0.00840299630841799	0.00557983143520056	0.0106391783814496	0.0261173749972934	0.0312440473377305	-0.00453176279531823	0.00105913492095421	0.0385690291290788	0.00868943113493023	0.0122218715465904	0.016670258428824	0.0182783015125494	0.00828213101517338	0.00170727726863642	-0.00950732033825435	-0.00373594093874325	-0.00440799413037901	0.0356652979408657	0.0142002322966729	0.00579357626114272	0.0118107559946438	-0.00518983793802286	-0.00888359121586263
height.17	-3.06387975432405	0.0242214786217385	30.2402655540731	13.5273233122614	9.94061636257243	6.56586399117379	11.8701035387232	2.52905692934217	-2.66124600560876	-16.283815538774	-0.16077877349952	-0.00297826370439264	32.4815407033601	13.5162863083465	-0.00910420890434351	32.9443716976283	13.9798068496911	10.5008362315341	6.49997943263077	14.0956798390887	5.43564353468524	0.0338085200013993	-20.7218560828309	-0.914353683919137	-0.00586420441705232	31.9156919168979	12.4321210414913	12.2748528463093	15.4015299504427	-3.16654549426353	-8.66341401767138	-0.433225650609126	0.0130472675239138	28.7046526377968	9.41795346790462	13.9716933577177	4.43779140129412	14.4570819571809	-1.4903945141588	-1.53016388439337	-15.675122651077	-0.700948390221011	-0.0179987665199775	32.2464163488508	8.45702716343826	13.5243660234631	6.21640164885936	1.88118539180535	-11.4637997741368
weight.17	-2.49191952973856	0.00057485833786147	33.5854999416418	16.7206867277379	35.5231257787683	32.6802080159111	33.2886261541542	17.2111571668759	2.57679187683472	-14.8249035115947	12.5881960173749	-0.00752615858518448	37.1338419577487	43.7673564306148	0.00856058961382331	38.0453496571055	18.7210317595511	53.9565556833127	46.111635890532	54.0294346418215	29.8214689659846	6.51884493086948	-18.7479167652445	18.5179745399642	-0.0104269626921487	38.1034610000725	18.1812481625011	62.4543307206145	62.6223579487199	5.27397892633234	-3.3078621292276	21.0248464309084	-0.0102705144655432	36.6229528843213	16.8197141782359	71.9175161628919	53.8064578148115	74.6630139358119	21.5266929239729	4.75328407574595	-7.47081556953008	23.9989970730029	-0.00157262751494962	37.9288710777686	15.6541357880113	72.5200120738655	33.1835731939671	12.9564151185937	-5.59981163665092
sbp.17	-2.50376057908701	0.0245927516401965	11.6719614827116	6.02207971748254	11.2589109231028	7.40822330027421	10.1751081600722	25.5220883332223	5.44749977918416	-9.79010301823033	3.48887192642579	-0.000798639063795093	12.9651542592119	13.4868284059974	0.039716274895404	12.8560114208833	6.31475054178614	18.7429576673385	12.0357844030256	16.2484594188771	33.9852870953946	6.94028493455957	-14.7027048101471	5.21411553116572	0.0246830614054003	11.4749735810248	5.74578250638	20.4990711758729	18.6145963850955	23.2792004592949	8.4201985287384	6.21038859031828	-0.00186834853393193	8.10790763295437	3.05220346080691	25.5336862829526	12.7197745830533	20.9970946225163	32.7281902489533	7.29653919314103	-13.297006947008	7.28988355412364	0.0205389233547195	10.1689772031852	1.91381771538191	23.5953735051593	37.1809546003714	13.8886495408614	-8.27960522165144
dbp.17	0.241112590874094	-0.0110573530918575	1.30000500777546	0.464215774414886	3.71010947707767	4.55449142290204	3.38319029627084	12.70482877744	11.3699711283973	5.81643928604091	1.81691516762954	-0.0102516394138145	1.64477523366947	5.1766991344036	0.0187150767429197	2.31685069257101	0.895436102357175	7.81662863517177	7.35158864788427	7.1722499227142	15.2036825093765	13.7343798796239	6.50659261861676	3.1393895849976	0.00720611321585177	2.65992511600639	1.36998230717279	8.71640957455144	8.25079047938952	11.3421434700174	13.8512905472112	3.35503070045687	-0.0098465658355757	2.93009135050597	1.38811820401421	10.400539913156	9.09370041513226	10.8942739040457	16.199450741624	13.6426314127132	7.23414161595724	4.09818707774633	0.0265515139233282	3.07508998223975	1.63039430122966	10.964864379966	16.801302692054	17.596549326986	7.18651362588189
pulse.17	1.07582789340499	-0.0150949915730854	-5.63433656433478	-3.23479495326609	-2.13191347115366	-1.6589681970747	-2.98629030668099	5.81105957439441	9.08355414864674	38.6062636235164	-0.46272348221984	-0.000808981220235264	-5.7805364313724	-2.66057727037574	-0.0141513898471909	-6.35926426703532	-3.41988851981188	-0.640770353651464	-0.573201183254643	-2.76910271303151	3.51226599491525	9.44779157084835	41.9552289066175	0.150336237179765	-0.0214109880404024	-5.45524978549388	-2.43032882554645	-1.07074664360732	-2.68308945070614	5.42914706930771	11.686416822026	0.0472132375533894	-0.00520030415325755	-3.93946921913409	-1.45342939982394	0.328781955130418	1.85532691312795	-1.29536581605445	6.71422131451377	9.97509706015963	41.0362602403102	0.399387673169705	-0.0182841051047711	-4.72586315128696	-1.20979033980316	0.365858324895173	4.85266512253685	13.1776157545419	45.5966370616424
bmi.17	-0.0511076825134825	-0.00672852535601321	3.60084094698091	2.19049978179885	9.54406201393823	9.4495153905912	8.2780669351978	5.21995481510975	1.57062693047413	-0.823718502752483	4.36839819254413	-0.00104817649381196	4.22925898474704	11.4278396972972	0.0060591905309791	4.42035942150019	2.75577216358895	15.6924882100123	14.0535093488026	14.7815948649385	8.76606953056479	2.21697049237069	-1.00897152812682	6.60093629431081	-0.00154598303127092	4.70842304824995	2.97445528236145	18.1324249976179	17.3768966388525	2.62157153194192	1.12335638622355	7.33420996151558	-0.00773799866271269	5.03777755639403	3.29368922460947	20.921662370602	17.2175723164727	21.7329507125088	7.73888252614766	2.0236572510682	1.53103887828828	8.41757457055607	0.00514753639829601	4.56460190277555	3.14701119615566	21.2437129121489	9.72031761874949	3.93659777216008	1.07255976719304
[truncated: 22 more columns]
